# Supplementary material for: Low Overnight Temperature-Induced Gibberellin Accumulation Increases Locule Number in Tomato
Source: Int J Mol Sci. 2019 Jun 21;20(12):3042. doi: 10.3390/ijms20123042 (PMC6627202; doi:10.3390/ijms20123042)
Supplement: Supplementary file 1 [file ijms-20-03042-s001.zip]

Archive with 7 entries (7 files):
- Supplemental Figure S1.docx
- Supplemental Table S1.xlsx
- Supplemental Table S2.xlsx
- Supplemental Table S3.xlsx
- Supplemental Table S4.xlsx
- Supplemental Table S5.xlsx
- Supplemental Table S6.xlsx
