# Supplementary material for: Low Overnight Temperature-Induced Gibberellin Accumulation Increases Locule Number in Tomato
Source: Int J Mol Sci. 2019 Jun 21;20(12):3042. doi: 10.3390/ijms20123042 (PMC6627202; doi:10.3390/ijms20123042)
Supplement: Supplementary file 1 [file ijms-20-03042-s001.zip › Supplemental Table S1.xlsx]

## Sheet: Temperature
Supplemental Table S1 The raw data of locule number investigation
	T10-d10	T15-d10	T20-d10			T10-d20	T15-d20	T20-d20
1	25	23	21		1	32	21	21
	13	10	11			16	14	11
	11	11	10			14	13	12
	12	12	9			12	11	14
2	24	19	18		2	30	22	22
	14	9	10			13	13	12
	13	12	9			13	11	13
	11	14	11			14	11	11
3	26	21	20		3	29	24	25
	14	11	12			16	12	12
	13	12	10			11	11	10
	12	12	11			14	14	11
4	25	22	9		4	38	24	20
	13	12	12			14	11	14
	12	13	10			17	9	12
	13	10	13			12	10	11
5	24	20	22		5	28	24	21
	12	11	12			10	12	10
	13	12	10			12	13	11
	14	9	13			10	10	10
6	27	22	22		6	32	21	20
	15	10	11			18	12	11
	14	11	11			11	12	12
	13	10	14			15	10	13
7	28	22	23		7	31	21	21
	14	11	12			11	11	11
	13	12	11			13	9	10
	11	10	14			16	15	14
8	23	21	19		8	20	23	21
	14	12	10			14	10	11
	14	12	11			12	11	10
	13	9	13			10	10	12
9	25	19	20		9	27	22	22
	13	10	9			16	11	10
	11	12	12			17	10	10
	11	14	11			16	10	10
10	27	21	21		10	29	20	18
	13	10	12			17	11	12
	12	14	11			16	10	12
	11	13	9			15	9	13

## Sheet: Gibberellin
Supplemental Table S1 The raw data of locule number investigation
	H20	GA1	GA4	PAC
1	22	25	24	17
	12	13	14	11
	11	14	12	9
	10	12	16	10
2	21	22	25	18
	13	12	14	11
	9	14	13	9
	11	13	14	10
3	22	23	27	16
	12	14	14	11
	13	16	16	10
	11	12	12	8
4	18	24	29	16
	12	16	18	10
	10	12	16	10
	9	14	14	9
5	21	22	28	18
	13	11	16	12
	12	13	14	11
	10	14	13	9
6	22	24	22	19
	13	11	14	12
	12	13	15	10
	11	14	14	9
7	23	22	24	18
	11	14	14	12
	10	14	13	11
	13	15	12	8
8	22	24	26	17
	14	16	16	12
	11	14	14	11
	12	12	14	9
9	20	23	23	17
	13	14	14	10
	12	12	13	9
	10	16	12	11
10	21	24	24	19
	13	12	11	12
	12	14	14	9
	11	13	13	9
