# Supplementary material for: Low Overnight Temperature-Induced Gibberellin Accumulation Increases Locule Number in Tomato
Source: Int J Mol Sci. 2019 Jun 21;20(12):3042. doi: 10.3390/ijms20123042 (PMC6627202; doi:10.3390/ijms20123042)
Supplement: Supplementary file 1 [file ijms-20-03042-s001.zip › Supplemental Table S2.xlsx]

## Sheet: sheet1
Supplemental Table S2 The DEGs were identified in different treatments
T10-d10 vs CK
geneID	length	log2FoldChange	pvalue	Regulation	KO	GO
Solyc11g012930.1	3052	-1.72784	3.58634e-109	Down		cellular_component:integral component of membrane(GO:0016021);cellular_component:membrane(GO:0016020);molecular_function:transmembrane transporter activity(GO:0022857)
Solyc09g072770.1	13269	-2.60156	1.30375e-88	Down
Solyc02g065190.2	2461	-2.73602	3.55034e-83	Down		biological_process:oxidation-reduction process(GO:0055114);molecular_function:heme binding(GO:0020037);molecular_function:oxidoreductase activity, acting on paired donors, with incorporation or reduction of molecular oxygen(GO:0016705);molecular_function:iron ion binding(GO:0005506)
Solyc07g006380.2	1143	1.9189	2.97053e-82	Ups
Solyc05g054090.2	1231	-1.60162	9.76413e-72	Down
Solyc07g007750.2	1267	1.68479	1.14835e-61	Ups
Solyc03g020030.2	15238	-1.35404	2.84688e-59	Down		molecular_function:serine-type endopeptidase inhibitor activity(GO:0004867)
Solyc12g040640.1	5558	-1.78607	1.01192e-56	Down	K05350	biological_process:carbohydrate metabolic process(GO:0005975);molecular_function:hydrolase activity, hydrolyzing O-glycosyl compounds(GO:0004553)
Solyc01g099020.2	1719	-2.38529	1.58705e-51	Down		molecular_function:hydrolase activity, acting on ester bonds(GO:0016788)
Solyc01g095320.2	4897	1.52422	2.87367e-50	Ups		molecular_function:chaperone binding(GO:0051087)
Solyc03g083770.1	1049	1.13083	2.36036e-45	Ups		molecular_function:enzyme inhibitor activity(GO:0004857)
Solyc03g098780.1	8811	1.72373	2.30701e-43	Ups		molecular_function:endopeptidase inhibitor activity(GO:0004866)
Solyc05g046020.2	1604	1.44784	6.92549e-43	Ups	K00430	biological_process:oxidation-reduction process(GO:0055114);molecular_function:heme binding(GO:0020037);biological_process:response to oxidative stress(GO:0006979);molecular_function:peroxidase activity(GO:0004601)
Solyc09g090900.2	4782	2.26446	8.498e-41	Ups	K01703	biological_process:metabolic process(GO:0008152)
Solyc10g045240.1	5017	-1.69862	1.58624e-40	Down	K01188	biological_process:carbohydrate metabolic process(GO:0005975);molecular_function:hydrolase activity, hydrolyzing O-glycosyl compounds(GO:0004553)
Solyc08g062210.2	11039	1.16517	3.2695e-39	Ups	K08064	biological_process:regulation of transcription, DNA-templated(GO:0006355);molecular_function:sequence-specific DNA binding transcription factor activity(GO:0003700)
Solyc03g020040.2	909	-1.00279	3.44228e-39	Down		molecular_function:serine-type endopeptidase inhibitor activity(GO:0004867)
Solyc06g071830.2	4343	-2.55739	6.29405e-37	Down		molecular_function:protein binding(GO:0005515);molecular_function:zinc ion binding(GO:0008270);biological_process:regulation of transcription, DNA-templated(GO:0006355);cellular_component:nucleus(GO:0005634);molecular_function:histone acetyltransferase activity(GO:0004402);molecular_function:transcription cofactor activity(GO:0003712)
Solyc04g072900.1	2097	1.09966	2.2735e-35	Ups	K09286	biological_process:regulation of transcription, DNA-templated(GO:0006355);molecular_function:sequence-specific DNA binding transcription factor activity(GO:0003700)
Solyc06g059970.2	3165	2.51851	9.57455e-35	Ups	K09264	biological_process:regulation of transcription, DNA-templated(GO:0006355);cellular_component:nucleus(GO:0005634);molecular_function:sequence-specific DNA binding transcription factor activity(GO:0003700);molecular_function:protein dimerization activity(GO:0046983);molecular_function:DNA binding(GO:0003677)
Solyc12g095750.1	5748	-1.92012	3.62745e-34	Down		biological_process:transmembrane transport(GO:0055085);cellular_component:integral component of membrane(GO:0016021)
Solyc12g006140.1	1366	-1.02899	4.27731e-34	Down	K08913	cellular_component:membrane(GO:0016020);biological_process:photosynthesis, light harvesting(GO:0009765)
Solyc04g008900.2	17727	1.5816	5.82206e-34	Ups
Solyc08g067230.2	9567	2.4742	4.90839e-33	Ups	K09264	biological_process:regulation of transcription, DNA-templated(GO:0006355);cellular_component:nucleus(GO:0005634);molecular_function:sequence-specific DNA binding transcription factor activity(GO:0003700);molecular_function:protein dimerization activity(GO:0046983);molecular_function:DNA binding(GO:0003677)
Solyc04g064630.2	3784	-1.63058	1.33388e-31	Down	K15382
Solyc10g081040.1	588	1.1968	4.41575e-30	Ups
Solyc02g080120.1	5096	-1.97137	8.06072e-30	Down	K04125	biological_process:oxidation-reduction process(GO:0055114);molecular_function:oxidoreductase activity(GO:0016491)
Solyc02g070530.2	3132	1.30777	1.78767e-29	Ups
Solyc01g093960.2	5219	1.99596	5.10196e-28	Ups	K09264	molecular_function:protein dimerization activity(GO:0046983);molecular_function:DNA binding(GO:0003677);biological_process:regulation of transcription, DNA-templated(GO:0006355);cellular_component:nucleus(GO:0005634);molecular_function:sequence-specific DNA binding transcription factor activity(GO:0003700)
Solyc06g060640.1	9375	-1.91736	1.96641e-27	Down
Solyc06g053710.2	4780	1.01643	2.18197e-27	Ups	K14509	biological_process:signal transduction(GO:0007165);molecular_function:phosphorelay sensor kinase activity(GO:0000155);molecular_function:protein binding(GO:0005515);biological_process:phosphorelay signal transduction system(GO:0000160)
Solyc08g007060.2	8939	-1.16576	2.8975e-26	Down		cellular_component:membrane(GO:0016020);biological_process:transport(GO:0006810);molecular_function:transporter activity(GO:0005215)
Solyc06g084140.2	4087	-1.36603	6.32855e-26	Down	K17471	cellular_component:integral component of membrane(GO:0016021);molecular_function:sulfate transmembrane transporter activity(GO:0015116);biological_process:sulfate transport(GO:0008272);biological_process:transmembrane transport(GO:0055085);cellular_component:membrane(GO:0016020);molecular_function:secondary active sulfate transmembrane transporter activity(GO:0008271);cellular_component:chloropla…
Solyc05g013630.1	447	-1.40868	1.05931e-25	Down
Solyc05g009790.1	1188	1.23352	2.32804e-25	Ups	K09287	biological_process:regulation of transcription, DNA-templated(GO:0006355);molecular_function:sequence-specific DNA binding transcription factor activity(GO:0003700);molecular_function:DNA binding(GO:0003677)
Solyc10g050430.1	3466	-1.54056	9.06264e-25	Down
Solyc12g094380.1	1612	-1.18331	9.94612e-25	Down
Solyc10g046920.1	804	2.11297	1.17571e-24	Ups
Solyc03g098790.1	750	2.01925	3.23644e-23	Ups		molecular_function:endopeptidase inhibitor activity(GO:0004866)
Solyc03g114840.2	6383	1.81025	2.39297e-22	Ups	K09264	molecular_function:protein dimerization activity(GO:0046983);molecular_function:DNA binding(GO:0003677);biological_process:regulation of transcription, DNA-templated(GO:0006355);cellular_component:nucleus(GO:0005634);molecular_function:sequence-specific DNA binding transcription factor activity(GO:0003700)
Solyc03g115770.2	8538	1.19978	1.54168e-21	Ups	K12127	molecular_function:protein binding(GO:0005515);biological_process:phosphorelay signal transduction system(GO:0000160)
Solyc12g014140.1	2220	-1.23819	6.94385e-21	Down
Solyc03g005450.2	8184	-1.17183	7.21253e-21	Down		biological_process:cellulose biosynthetic process(GO:0030244);molecular_function:cellulose synthase (UDP-forming) activity(GO:0016760);cellular_component:membrane(GO:0016020)
Solyc01g102950.2	6928	-1.05498	2.016e-20	Down
Solyc02g091500.1	471	1.21779	2.55458e-20	Ups	K13448
Solyc02g071730.2	6083	1.89019	5.28061e-20	Ups	K09264	molecular_function:protein dimerization activity(GO:0046983);molecular_function:DNA binding(GO:0003677);biological_process:regulation of transcription, DNA-templated(GO:0006355);cellular_component:nucleus(GO:0005634);molecular_function:sequence-specific DNA binding transcription factor activity(GO:0003700)
Solyc04g074450.1	945	1.29795	1.49937e-19	Ups
Solyc01g104770.2	2854	-1.13888	4.0199e-19	Down	K10355
Solyc04g018110.1	729	1.0045	6.19029e-19	Ups	K13448
Solyc07g008410.2	7373	1.67402	8.2631e-19	Ups	K03327	biological_process:transmembrane transport(GO:0055085);cellular_component:membrane(GO:0016020);molecular_function:antiporter activity(GO:0015297);molecular_function:drug transmembrane transporter activity(GO:0015238);biological_process:drug transmembrane transport(GO:0006855)
Solyc05g010180.2	5515	-1.20098	3.00187e-18	Down		biological_process:oxidation-reduction process(GO:0055114);molecular_function:oxidoreductase activity(GO:0016491)
Solyc02g082170.1	1236	1.50152	5.02497e-18	Ups		cellular_component:integral component of membrane(GO:0016021);molecular_function:transporter activity(GO:0005215)
Solyc02g088740.1	1038	1.00104	5.70409e-18	Ups
Solyc04g007000.1	1119	1.71266	3.83184e-17	Ups	K09287	biological_process:regulation of transcription, DNA-templated(GO:0006355);molecular_function:sequence-specific DNA binding transcription factor activity(GO:0003700);molecular_function:DNA binding(GO:0003677)
Solyc06g065820.2	1586	1.4417	4.25705e-17	Ups		biological_process:regulation of transcription, DNA-templated(GO:0006355);molecular_function:sequence-specific DNA binding transcription factor activity(GO:0003700)
Solyc04g078900.2	3388	1.08237	9.71288e-17	Ups	K09843	biological_process:oxidation-reduction process(GO:0055114);molecular_function:heme binding(GO:0020037);molecular_function:oxidoreductase activity, acting on paired donors, with incorporation or reduction of molecular oxygen(GO:0016705);molecular_function:iron ion binding(GO:0005506)
Solyc02g091670.1	2512	1.05412	1.01852e-16	Ups		molecular_function:protein binding(GO:0005515)
Solyc12g038510.1	11812	1.5901	1.15231e-16	Ups		molecular_function:protein dimerization activity(GO:0046983);molecular_function:DNA binding(GO:0003677);biological_process:regulation of transcription, DNA-templated(GO:0006355);cellular_component:nucleus(GO:0005634);molecular_function:sequence-specific DNA binding transcription factor activity(GO:0003700)
Solyc03g082950.2	1844	-1.26649	1.39808e-16	Down
Solyc02g077140.2	1577	-1.16286	2.10055e-16	Down		biological_process:lipid metabolic process(GO:0006629)
Solyc07g007330.1	2597	1.02047	3.9275e-16	Ups
Solyc05g005870.2	4298	-1.68187	4.03079e-16	Down		cellular_component:integral component of membrane(GO:0016021);cellular_component:membrane(GO:0016020);molecular_function:transmembrane transporter activity(GO:0022857)
Solyc09g075670.1	951	-1.14228	4.13005e-16	Down
Solyc10g017970.1	183	-1.62237	4.43835e-16	Down		molecular_function:chitin binding(GO:0008061)
Solyc05g012330.2	6505	-1.02168	8.11724e-16	Down		biological_process:nitrogen compound transport(GO:0071705)
Solyc01g107910.2	1421	-1.09431	1.65299e-15	Down	K00588	molecular_function:O-methyltransferase activity(GO:0008171)
Solyc09g011580.2	1515	1.10983	1.8319e-15	Ups	K00799	molecular_function:protein binding(GO:0005515)
Solyc12g011030.1	1106	1.35533	4.13921e-15	Ups	K08235	cellular_component:apoplast(GO:0048046);molecular_function:xyloglucan:xyloglucosyl transferase activity(GO:0016762);biological_process:cellular glucan metabolic process(GO:0006073);cellular_component:cell wall(GO:0005618);biological_process:carbohydrate metabolic process(GO:0005975);molecular_function:hydrolase activity, hydrolyzing O-glycosyl compounds(GO:0004553)
Solyc01g095330.2	1383	1.28168	4.86931e-15	Ups
Solyc03g079880.2	702	-1.55227	2.36678e-14	Down
Solyc07g049550.2	2025	1.21938	2.87201e-14	Ups	K05933	biological_process:oxidation-reduction process(GO:0055114);molecular_function:oxidoreductase activity(GO:0016491)
Solyc04g081810.2	4205	-1.11564	4.48202e-14	Down		biological_process:proteolysis(GO:0006508);molecular_function:serine-type endopeptidase activity(GO:0004252)
Solyc08g016600.1	1534	1.42339	8.35439e-14	Ups		molecular_function:cysteine-type peptidase activity(GO:0008234);biological_process:proteolysis(GO:0006508)
NCRNA_5_96	787	-1.03331	1.50832e-13	Down
Solyc03g111120.2	12859	-1.29452	6.26755e-13	Down	K01638	biological_process:glyoxylate cycle(GO:0006097);molecular_function:malate synthase activity(GO:0004474)
Solyc07g006560.2	2110	1.36693	6.323e-13	Ups	K01166	molecular_function:ribonuclease T2 activity(GO:0033897);molecular_function:RNA binding(GO:0003723)
Solyc06g062370.2	1237	1.46458	7.13128e-13	Ups		molecular_function:acid phosphatase activity(GO:0003993)
Solyc07g005370.2	1330	-1.20869	1.10011e-12	Down		biological_process:response to biotic stimulus(GO:0009607);biological_process:defense response(GO:0006952)
Solyc04g080820.2	5568	-1.44532	1.57954e-12	Down	K00279	biological_process:oxidation-reduction process(GO:0055114);molecular_function:flavin adenine dinucleotide binding(GO:0050660);molecular_function:oxidoreductase activity(GO:0016491);molecular_function:cytokinin dehydrogenase activity(GO:0019139);biological_process:cytokinin metabolic process(GO:0009690)
Solyc08g005960.1	411	-1.35817	1.62476e-12	Down
Solyc05g056620.1	15185	1.05365	1.96333e-12	Ups	K09264	molecular_function:protein dimerization activity(GO:0046983);molecular_function:DNA binding(GO:0003677);biological_process:regulation of transcription, DNA-templated(GO:0006355);cellular_component:nucleus(GO:0005634);molecular_function:sequence-specific DNA binding transcription factor activity(GO:0003700)
Solyc06g073750.2	3621	1.45379	2.00496e-12	Ups	K05349	biological_process:carbohydrate metabolic process(GO:0005975);molecular_function:hydrolase activity, hydrolyzing O-glycosyl compounds(GO:0004553)
Solyc05g026490.2	9452	-1.31782	2.18745e-12	Down		molecular_function:intramolecular transferase activity, phosphotransferases(GO:0016868);biological_process:carbohydrate metabolic process(GO:0005975)
Solyc08g008480.2	1794	-1.41441	3.27312e-12	Down	K09422
Solyc03g026260.2	3141	-1.01534	3.28646e-12	Down
Solyc08g066770.2	5297	-1.28563	4.32207e-12	Down
Solyc06g068460.2	1975	1.03894	5.11993e-12	Ups		molecular_function:sequence-specific DNA binding(GO:0043565);biological_process:regulation of transcription, DNA-templated(GO:0006355);molecular_function:sequence-specific DNA binding transcription factor activity(GO:0003700)
Solyc04g074850.2	10289	-1.10238	5.22952e-12	Down	K03327	biological_process:transmembrane transport(GO:0055085);cellular_component:membrane(GO:0016020);molecular_function:antiporter activity(GO:0015297);molecular_function:drug transmembrane transporter activity(GO:0015238);biological_process:drug transmembrane transport(GO:0006855)
Solyc09g090360.2	10536	-1.0505	5.67932e-12	Down		cellular_component:integral component of membrane(GO:0016021)
Solyc08g016610.1	8380	1.27426	7.29214e-12	Ups
Solyc02g085760.2	3027	-1.10741	1.81725e-11	Down		cellular_component:integral component of membrane(GO:0016021);molecular_function:serine-type endopeptidase activity(GO:0004252);biological_process:proteolysis(GO:0006508)
Solyc06g076870.2	2455	1.2991	2.02701e-11	Ups	K02941	biological_process:ribosome biogenesis(GO:0042254);cellular_component:intracellular(GO:0005622)
Solyc06g036130.2	4138	-1.06902	3.47324e-11	Down	K03327	biological_process:transmembrane transport(GO:0055085);cellular_component:membrane(GO:0016020);molecular_function:antiporter activity(GO:0015297);molecular_function:drug transmembrane transporter activity(GO:0015238);biological_process:drug transmembrane transport(GO:0006855)
Solyc03g093140.2	3084	-1.06856	4.11385e-11	Down	K13783	biological_process:transmembrane transport(GO:0055085);molecular_function:transmembrane transporter activity(GO:0022857);cellular_component:integral component of membrane(GO:0016021)
Solyc06g060570.2	2824	-1.35207	5.32261e-11	Down
Solyc03g120290.2	1029	-1.01629	7.42863e-11	Down
Solyc12g096570.1	357	1.32079	9.98141e-11	Ups
Solyc04g007780.2	1849	-1.06306	1.01949e-10	Down		biological_process:response to biotic stimulus(GO:0009607);biological_process:defense response(GO:0006952)
Solyc07g006230.1	396	-1.0651	1.19178e-10	Down
Solyc03g098010.2	2748	-1.28839	1.28825e-10	Down	K14379	molecular_function:hydrolase activity(GO:0016787)
Solyc02g065060.2	2797	-1.25799	1.3682e-10	Down
Solyc12g008830.1	2498	-1.0871	2.11556e-10	Down		molecular_function:sequence-specific DNA binding(GO:0043565);molecular_function:zinc ion binding(GO:0008270);biological_process:regulation of transcription, DNA-templated(GO:0006355);molecular_function:sequence-specific DNA binding transcription factor activity(GO:0003700)
Solyc12g036650.1	1433	1.16048	2.34308e-10	Ups
Solyc03g120360.1	7242	1.05265	2.43787e-10	Ups
Solyc01g087970.2	6137	-1.22247	2.47767e-10	Down	K16297	biological_process:proteolysis(GO:0006508);molecular_function:serine-type carboxypeptidase activity(GO:0004185)
Solyc01g107460.2	1037	-1.29868	2.72018e-10	Down
Solyc09g092500.1	1413	1.26247	3.00932e-10	Ups	K12338	molecular_function:transferase activity, transferring hexosyl groups(GO:0016758);biological_process:metabolic process(GO:0008152)
Solyc01g005920.2	1719	-1.05914	3.12543e-10	Down		biological_process:transmembrane transport(GO:0055085);cellular_component:membrane(GO:0016020);biological_process:transport(GO:0006810);molecular_function:amino acid transmembrane transporter activity(GO:0015171);biological_process:amino acid transmembrane transport(GO:0003333)
Solyc11g068380.1	847	-1.29835	3.22647e-10	Down
Solyc10g074950.1	1394	-1.19589	3.74689e-10	Down
Solyc03g043740.2	1089	-1.00934	3.89613e-10	Down
Solyc01g095340.2	990	1.05899	6.63981e-10	Ups
Solyc01g066680.2	1157	-1.25709	1.08121e-09	Down
Solyc03g123410.1	627	-1.24683	1.0928e-09	Down		molecular_function:nutrient reservoir activity(GO:0045735)
Solyc11g012690.1	3257	-1.24192	1.59834e-09	Down		molecular_function:metal ion binding(GO:0046872);biological_process:metal ion transport(GO:0030001)
Solyc05g024260.2	2695	-1.22412	1.61588e-09	Down	K15382
Solyc10g083940.1	1746	1.06489	1.69585e-09	Ups
Solyc06g005330.2	1287	-1.21443	2.62176e-09	Down	K09422
Solyc04g014400.2	8108	-1.02594	3.66355e-09	Down
Solyc02g093070.2	2478	1.0787	3.72656e-09	Ups		biological_process:oxidation-reduction process(GO:0055114);molecular_function:oxidoreductase activity(GO:0016491)
Solyc10g049630.1	3381	1.00422	4.29673e-09	Ups		molecular_function:catalytic activity(GO:0003824);biological_process:protein dephosphorylation(GO:0006470);molecular_function:protein serine/threonine phosphatase activity(GO:0004722)
Solyc09g010530.2	5387	-1.0627	7.84008e-09	Down		biological_process:transmembrane transport(GO:0055085);cellular_component:integral component of membrane(GO:0016021);molecular_function:solute:proton antiporter activity(GO:0015299);biological_process:cation transport(GO:0006812)
Solyc02g086820.2	4019	-1.17605	1.00633e-08	Down	K01673	molecular_function:zinc ion binding(GO:0008270);molecular_function:carbonate dehydratase activity(GO:0004089)
Solyc09g082690.2	2058	-1.17403	1.31386e-08	Down
Solyc10g055800.1	26690	-1.02646	1.368e-08	Down	K01183	molecular_function:chitin binding(GO:0008061);biological_process:cell wall macromolecule catabolic process(GO:0016998);biological_process:chitin catabolic process(GO:0006032);molecular_function:chitinase activity(GO:0004568)
Solyc02g091990.2	1802	1.17027	1.48179e-08	Ups	K01762	molecular_function:pyridoxal phosphate binding(GO:0030170);biological_process:biosynthetic process(GO:0009058)
Solyc10g017960.1	3703	-1.09689	1.7374e-08	Down
Solyc09g082760.2	4450	1.16327	1.78704e-08	Ups	K08245	biological_process:lipid metabolic process(GO:0006629);biological_process:proteolysis(GO:0006508);molecular_function:aspartic-type endopeptidase activity(GO:0004190)
Solyc03g116970.1	9261	1.08858	2.48997e-08	Ups
Solyc06g005680.2	1193	1.1172	2.86042e-08	Ups
Solyc04g081000.2	3709	1.06762	3.3437e-08	Ups	K09264	biological_process:regulation of transcription, DNA-templated(GO:0006355);cellular_component:nucleus(GO:0005634);molecular_function:sequence-specific DNA binding transcription factor activity(GO:0003700);molecular_function:protein dimerization activity(GO:0046983);molecular_function:DNA binding(GO:0003677)
Solyc04g072920.2	2196	-1.05998	4.33301e-08	Down	K01087	biological_process:trehalose biosynthetic process(GO:0005992);molecular_function:catalytic activity(GO:0003824)
Solyc01g096750.1	7051	1.09864	4.46728e-08	Ups	K11593	molecular_function:protein binding(GO:0005515);molecular_function:nucleic acid binding(GO:0003676)
Solyc12g098880.1	383	-1.10438	6.61249e-08	Down
Solyc04g079040.2	6545	-1.02473	6.74e-08	Down	K16296	biological_process:proteolysis(GO:0006508);molecular_function:serine-type carboxypeptidase activity(GO:0004185)
Solyc08g078460.2	3525	-1.06483	1.00542e-07	Down		biological_process:oxidation-reduction process(GO:0055114);molecular_function:oxidoreductase activity(GO:0016491);biological_process:metabolic process(GO:0008152)
Solyc12g049250.1	630	-1.07773	1.09656e-07	Down
Solyc11g022590.1	678	1.00843	1.26231e-07	Ups		molecular_function:endopeptidase inhibitor activity(GO:0004866)
Solyc01g068630.2	3436	-1.07556	1.4426e-07	Down	K18551
Solyc04g079830.2	11039	-1.03661	1.7202e-07	Down		biological_process:regulation of transcription, DNA-templated(GO:0006355);molecular_function:DNA binding(GO:0003677)
Solyc04g006950.2	1216	-1.0373	2.40376e-07	Down
Solyc07g055920.2	9992	1.02053	3.76184e-07	Ups	K09264	biological_process:regulation of transcription, DNA-templated(GO:0006355);cellular_component:nucleus(GO:0005634);molecular_function:sequence-specific DNA binding transcription factor activity(GO:0003700);molecular_function:protein dimerization activity(GO:0046983);molecular_function:DNA binding(GO:0003677)
Solyc01g105500.2	3138	1.01182	3.87283e-07	Ups		molecular_function:hydrolase activity, acting on glycosyl bonds(GO:0016798);biological_process:carbohydrate metabolic process(GO:0005975);molecular_function:hydrolase activity, hydrolyzing O-glycosyl compounds(GO:0004553)
Solyc05g006210.2	2264	-1.02142	3.89801e-07	Down		biological_process:carbohydrate metabolic process(GO:0005975);molecular_function:hydrolase activity, hydrolyzing O-glycosyl compounds(GO:0004553)
Solyc01g014320.2	8656	-1.04441	4.239e-07	Down		molecular_function:methyltransferase activity(GO:0008168)
Solyc02g092570.1	1317	-1.01644	4.3466e-07	Down
Solyc09g007980.1	297	-1.01312	6.78167e-07	Down
Solyc03g115040.2	4554	-1.01794	7.39179e-07	Down		biological_process:proteolysis(GO:0006508);molecular_function:aspartic-type endopeptidase activity(GO:0004190)
T15-d10 vs CK
Solyc07g006380.2	1143	2.05082	4.38e-122	Ups
Solyc11g012930.1	3052	-2.01403	5.57e-107	Down		cellular_component:integral component of membrane(GO:0016021);cellular_component:membrane(GO:0016020);molecular_function:transmembrane transporter activity(GO:0022857)
Solyc02g065190.2	2461	-3.56764	9.36e-98	Down		biological_process:oxidation-reduction process(GO:0055114);molecular_function:heme binding(GO:0020037);molecular_function:oxidoreductase activity, acting on paired donors, with incorporation or reduction of molecular oxygen(GO:0016705);molecular_function:iron ion binding(GO:0005506)
Solyc02g086820.2	4019	-2.54402	1.88e-93	Down	K01673	molecular_function:zinc ion binding(GO:0008270);molecular_function:carbonate dehydratase activity(GO:0004089)
Solyc09g074930.2	2002	1.44263	3.01e-75	Ups
Solyc09g072770.1	13269	-2.51681	1.36e-72	Down
Solyc08g074680.2	12896	1.56671	8.09e-72	Ups	K00422	biological_process:oxidation-reduction process(GO:0055114);molecular_function:catechol oxidase activity(GO:0004097);molecular_function:oxidoreductase activity(GO:0016491);biological_process:metabolic process(GO:0008152)
Solyc12g040640.1	5558	-1.94185	3.48e-64	Down	K05350	biological_process:carbohydrate metabolic process(GO:0005975);molecular_function:hydrolase activity, hydrolyzing O-glycosyl compounds(GO:0004553)
Solyc07g008250.2	3162	2.03792	7.77e-62	Ups	K14515	molecular_function:protein binding(GO:0005515)
Solyc07g007750.2	1267	1.5531	8.63e-53	Ups
Solyc12g042600.1	1889	1.56906	4.97e-52	Ups	K13496	molecular_function:transferase activity, transferring hexosyl groups(GO:0016758);biological_process:metabolic process(GO:0008152)
Solyc02g093070.2	2478	2.49138	4.9e-51	Ups		biological_process:oxidation-reduction process(GO:0055114);molecular_function:oxidoreductase activity(GO:0016491)
Solyc02g070530.2	3132	1.71668	2.36e-50	Ups
Solyc01g095320.2	4897	1.63236	3.72e-50	Ups		molecular_function:chaperone binding(GO:0051087)
Solyc06g053710.2	4780	1.42084	4.59e-50	Ups	K14509	biological_process:signal transduction(GO:0007165);molecular_function:phosphorelay sensor kinase activity(GO:0000155);molecular_function:protein binding(GO:0005515);biological_process:phosphorelay signal transduction system(GO:0000160)
Solyc01g099020.2	1719	-2.23453	3.22e-46	Down		molecular_function:hydrolase activity, acting on ester bonds(GO:0016788)
Solyc06g061230.2	684	-1.84051	1.42e-45	Down
Solyc10g045240.1	5017	-1.48615	6.41e-45	Down	K01188	biological_process:carbohydrate metabolic process(GO:0005975);molecular_function:hydrolase activity, hydrolyzing O-glycosyl compounds(GO:0004553)
Solyc04g007000.1	1119	2.84064	2.12e-44	Ups	K09287	biological_process:regulation of transcription, DNA-templated(GO:0006355);molecular_function:sequence-specific DNA binding transcription factor activity(GO:0003700);molecular_function:DNA binding(GO:0003677)
Solyc06g059970.2	3165	2.8952	4.68e-44	Ups	K09264	biological_process:regulation of transcription, DNA-templated(GO:0006355);cellular_component:nucleus(GO:0005634);molecular_function:sequence-specific DNA binding transcription factor activity(GO:0003700);molecular_function:protein dimerization activity(GO:0046983);molecular_function:DNA binding(GO:0003677)
Solyc06g061200.1	1328	-1.09896	8e-44	Down
Solyc12g009110.1	3931	-1.55236	4.46e-43	Down		molecular_function:protein dimerization activity(GO:0046983);molecular_function:O-methyltransferase activity(GO:0008171)
Solyc04g078900.2	3388	1.66473	7.13e-42	Ups	K09843	biological_process:oxidation-reduction process(GO:0055114);molecular_function:heme binding(GO:0020037);molecular_function:oxidoreductase activity, acting on paired donors, with incorporation or reduction of molecular oxygen(GO:0016705);molecular_function:iron ion binding(GO:0005506)
Solyc05g056370.2	5154	-1.37311	9.35e-42	Down		molecular_function:protein binding(GO:0005515);biological_process:protein phosphorylation(GO:0006468);molecular_function:ATP binding(GO:0005524);molecular_function:protein kinase activity(GO:0004672)
Solyc08g007060.2	8939	-1.63679	2.89e-41	Down		cellular_component:membrane(GO:0016020);biological_process:transport(GO:0006810);molecular_function:transporter activity(GO:0005215)
Solyc07g049550.2	2025	2.0385	4.66e-40	Ups	K05933	biological_process:oxidation-reduction process(GO:0055114);molecular_function:oxidoreductase activity(GO:0016491)
Solyc02g078210.2	9401	-1.02545	9e-40	Down	K10581
Solyc05g046020.2	1604	1.51203	1.42e-39	Ups	K00430	biological_process:oxidation-reduction process(GO:0055114);molecular_function:heme binding(GO:0020037);biological_process:response to oxidative stress(GO:0006979);molecular_function:peroxidase activity(GO:0004601)
Solyc05g009500.2	4595	1.41575	1.34e-38	Ups	K14638	biological_process:transmembrane transport(GO:0055085);cellular_component:integral component of membrane(GO:0016021);cellular_component:membrane(GO:0016020);biological_process:transport(GO:0006810);molecular_function:transporter activity(GO:0005215)
Solyc09g075360.2	3436	1.29552	1.24e-37	Ups		biological_process:carbohydrate metabolic process(GO:0005975);molecular_function:hydrolase activity, hydrolyzing O-glycosyl compounds(GO:0004553)
Solyc04g081000.2	3709	2.51413	7.47e-37	Ups	K09264	biological_process:regulation of transcription, DNA-templated(GO:0006355);cellular_component:nucleus(GO:0005634);molecular_function:sequence-specific DNA binding transcription factor activity(GO:0003700);molecular_function:protein dimerization activity(GO:0046983);molecular_function:DNA binding(GO:0003677)
Solyc08g076890.2	7249	-1.61859	2.03e-36	Down
Solyc12g009560.1	3842	1.32415	2.05e-36	Ups	K14515	molecular_function:protein binding(GO:0005515)
Solyc12g095750.1	5748	-2.18905	3.28e-36	Down		biological_process:transmembrane transport(GO:0055085);cellular_component:integral component of membrane(GO:0016021)
Solyc12g094380.1	1612	-1.49339	7.69e-36	Down
Solyc02g085950.2	1027	-1.08947	2.01e-35	Down	K01602
Solyc03g098780.1	8811	1.54805	4.01e-34	Ups		molecular_function:endopeptidase inhibitor activity(GO:0004866)
Solyc08g067230.2	9567	2.65781	4.3e-34	Ups	K09264	biological_process:regulation of transcription, DNA-templated(GO:0006355);cellular_component:nucleus(GO:0005634);molecular_function:sequence-specific DNA binding transcription factor activity(GO:0003700);molecular_function:protein dimerization activity(GO:0046983);molecular_function:DNA binding(GO:0003677)
Solyc09g011810.2	2615	-1.06053	6.83e-33	Down	K03841	molecular_function:phosphoric ester hydrolase activity(GO:0042578);molecular_function:fructose 1,6-bisphosphate 1-phosphatase activity(GO:0042132);biological_process:carbohydrate metabolic process(GO:0005975)
Solyc12g014140.1	2220	-1.87694	7.55e-33	Down
Solyc06g071830.2	4343	-2.5328	1.22e-32	Down		molecular_function:protein binding(GO:0005515);molecular_function:zinc ion binding(GO:0008270);biological_process:regulation of transcription, DNA-templated(GO:0006355);cellular_component:nucleus(GO:0005634);molecular_function:histone acetyltransferase activity(GO:0004402);molecular_function:transcription cofactor activity(GO:0003712)
Solyc02g071730.2	6083	2.39251	1.5e-30	Ups	K09264	molecular_function:protein dimerization activity(GO:0046983);molecular_function:DNA binding(GO:0003677);biological_process:regulation of transcription, DNA-templated(GO:0006355);cellular_component:nucleus(GO:0005634);molecular_function:sequence-specific DNA binding transcription factor activity(GO:0003700)
Solyc08g079060.2	7560	-1.26819	1.62e-28	Down	K01087	biological_process:trehalose biosynthetic process(GO:0005992);molecular_function:catalytic activity(GO:0003824)
Solyc06g067910.2	3445	1.42111	1.92e-28	Ups
Solyc09g008070.2	4777	1.57363	6.56e-28	Ups	K13525	molecular_function:ATP binding(GO:0005524);molecular_function:four-way junction helicase activity(GO:0009378);biological_process:DNA recombination(GO:0006310);biological_process:DNA repair(GO:0006281)
Solyc01g093960.2	5219	2.09338	6.7e-28	Ups	K09264	molecular_function:protein dimerization activity(GO:0046983);molecular_function:DNA binding(GO:0003677);biological_process:regulation of transcription, DNA-templated(GO:0006355);cellular_component:nucleus(GO:0005634);molecular_function:sequence-specific DNA binding transcription factor activity(GO:0003700)
Solyc03g020030.2	15238	-1.03426	2.42e-27	Down		molecular_function:serine-type endopeptidase inhibitor activity(GO:0004867)
Solyc04g054800.2	3722	1.23804	2.88e-27	Ups
Solyc03g043740.2	1089	-1.9261	5.98e-27	Down
Solyc03g007760.2	7463	-1.00937	1.03e-26	Down		molecular_function:four-way junction helicase activity(GO:0009378);biological_process:DNA recombination(GO:0006310);biological_process:DNA repair(GO:0006281)
Solyc03g098790.1	750	2.2127	1.69e-25	Ups		molecular_function:endopeptidase inhibitor activity(GO:0004866)
Solyc11g010730.1	7589	1.14895	2.05e-25	Ups		biological_process:protein phosphorylation(GO:0006468);molecular_function:protein kinase activity(GO:0004672)
Solyc09g098510.2	5025	-1.48196	6.71e-25	Down		biological_process:plant-type cell wall organization(GO:0009664);molecular_function:structural constituent of cell wall(GO:0005199)
Solyc08g005960.1	411	-2.21717	7.48e-25	Down
Solyc03g114840.2	6383	1.95779	1.31e-24	Ups	K09264	molecular_function:protein dimerization activity(GO:0046983);molecular_function:DNA binding(GO:0003677);biological_process:regulation of transcription, DNA-templated(GO:0006355);cellular_component:nucleus(GO:0005634);molecular_function:sequence-specific DNA binding transcription factor activity(GO:0003700)
Solyc09g011580.2	1515	1.30955	1.99e-24	Ups	K00799	molecular_function:protein binding(GO:0005515)
Solyc08g082120.2	3870	-1.10608	4.87e-24	Down
Solyc08g082190.2	1215	-1.23088	7.45e-24	Down
Solyc07g007330.1	2597	1.31352	9.1e-24	Ups
Solyc11g017470.1	1025	1.4836	1.23e-23	Ups		biological_process:regulation of transcription, DNA-templated(GO:0006355);molecular_function:DNA binding(GO:0003677)
Solyc10g005400.2	1552	-1.32985	1.55e-23	Down	K00469	biological_process:oxidation-reduction process(GO:0055114);molecular_function:inositol oxygenase activity(GO:0050113);biological_process:inositol catabolic process(GO:0019310);cellular_component:cytoplasm(GO:0005737);molecular_function:iron ion binding(GO:0005506)
Solyc08g083110.2	3588	1.14815	1.96e-23	Ups	K01761	molecular_function:pyridoxal phosphate binding(GO:0030170);biological_process:biosynthetic process(GO:0009058)
Solyc11g010380.1	6029	1.43312	2.24e-23	Ups	K03327	biological_process:transmembrane transport(GO:0055085);cellular_component:membrane(GO:0016020);molecular_function:antiporter activity(GO:0015297);molecular_function:drug transmembrane transporter activity(GO:0015238);biological_process:drug transmembrane transport(GO:0006855)
Solyc02g091920.2	1632	-1.2895	5.06e-23	Down	K08235	cellular_component:apoplast(GO:0048046);molecular_function:xyloglucan:xyloglucosyl transferase activity(GO:0016762);biological_process:cellular glucan metabolic process(GO:0006073);cellular_component:cell wall(GO:0005618);biological_process:carbohydrate metabolic process(GO:0005975);molecular_function:hydrolase activity, hydrolyzing O-glycosyl compounds(GO:0004553)
Solyc11g022590.1	678	1.27459	5.26e-23	Ups		molecular_function:endopeptidase inhibitor activity(GO:0004866)
Solyc10g046920.1	804	2.16321	5.62e-23	Ups
Solyc04g064630.2	3784	-1.45557	1.02e-22	Down	K15382
Solyc02g063420.2	1044	-1.40968	2.15e-22	Down
Solyc04g054500.2	1430	1.07161	3.17e-22	Ups		molecular_function:metal ion binding(GO:0046872);biological_process:metal ion transport(GO:0030001)
Solyc03g116060.2	1536	1.10169	4.55e-22	Ups
Solyc12g038510.1	11812	1.86019	5.26e-22	Ups		molecular_function:protein dimerization activity(GO:0046983);molecular_function:DNA binding(GO:0003677);biological_process:regulation of transcription, DNA-templated(GO:0006355);cellular_component:nucleus(GO:0005634);molecular_function:sequence-specific DNA binding transcription factor activity(GO:0003700)
Solyc07g005370.2	1330	-1.83518	7.4e-22	Down		biological_process:response to biotic stimulus(GO:0009607);biological_process:defense response(GO:0006952)
Solyc12g009650.1	1811	-1.14323	8.63e-22	Down
Solyc05g056620.1	15185	1.37948	1.66e-21	Ups	K09264	molecular_function:protein dimerization activity(GO:0046983);molecular_function:DNA binding(GO:0003677);biological_process:regulation of transcription, DNA-templated(GO:0006355);cellular_component:nucleus(GO:0005634);molecular_function:sequence-specific DNA binding transcription factor activity(GO:0003700)
Solyc11g013110.1	4241	-1.01477	1.85e-21	Down	K05278	biological_process:oxidation-reduction process(GO:0055114);molecular_function:oxidoreductase activity(GO:0016491)
Solyc06g076870.2	2455	1.74083	2.71e-21	Ups	K02941	biological_process:ribosome biogenesis(GO:0042254);cellular_component:intracellular(GO:0005622)
Solyc04g054730.2	5311	-1.20707	2.72e-21	Down	K17469	cellular_component:integral component of membrane(GO:0016021);molecular_function:sulfate transmembrane transporter activity(GO:0015116);biological_process:sulfate transport(GO:0008272);biological_process:transmembrane transport(GO:0055085);cellular_component:membrane(GO:0016020);molecular_function:secondary active sulfate transmembrane transporter activity(GO:0008271)
Solyc12g094640.1	3255	-1.2677	8.55e-21	Down	K05298	biological_process:oxidation-reduction process(GO:0055114);molecular_function:oxidoreductase activity, acting on the aldehyde or oxo group of donors, NAD or NADP as acceptor(GO:0016620)
Solyc02g080120.1	5096	-1.71397	8.61e-21	Down	K04125	biological_process:oxidation-reduction process(GO:0055114);molecular_function:oxidoreductase activity(GO:0016491)
Solyc06g060590.2	4241	-1.7857	2.71e-20	Down	K15382
Solyc06g005310.2	1388	-2.00043	6.53e-20	Down	K09422
Solyc09g005260.2	4010	-1.19468	6.63e-20	Down	K07300	biological_process:transmembrane transport(GO:0055085);cellular_component:integral component of membrane(GO:0016021)
Solyc01g100200.2	3163	1.29729	2.23e-19	Ups
Solyc01g010180.2	1177	-1.11246	3.43e-19	Down
Solyc05g005490.2	10916	-1.42114	5.9e-19	Down	K01673	molecular_function:zinc ion binding(GO:0008270);molecular_function:carbonate dehydratase activity(GO:0004089)
Solyc12g096570.1	357	1.88523	7.18e-19	Ups
Solyc05g009790.1	1188	1.18359	1.23e-18	Ups	K09287	biological_process:regulation of transcription, DNA-templated(GO:0006355);molecular_function:sequence-specific DNA binding transcription factor activity(GO:0003700);molecular_function:DNA binding(GO:0003677)
Solyc06g006000.2	43508	-1.08413	1.24e-18	Down
Solyc05g054090.2	1231	-1.14033	1.37e-18	Down
Solyc09g090360.2	10536	-1.373	1.95e-18	Down		cellular_component:integral component of membrane(GO:0016021)
Solyc12g008830.1	2498	-1.56566	2.91e-18	Down		molecular_function:sequence-specific DNA binding(GO:0043565);molecular_function:zinc ion binding(GO:0008270);biological_process:regulation of transcription, DNA-templated(GO:0006355);molecular_function:sequence-specific DNA binding transcription factor activity(GO:0003700)
Solyc06g084140.2	4087	-1.05368	3.7e-18	Down	K17471	cellular_component:integral component of membrane(GO:0016021);molecular_function:sulfate transmembrane transporter activity(GO:0015116);biological_process:sulfate transport(GO:0008272);biological_process:transmembrane transport(GO:0055085);cellular_component:membrane(GO:0016020);molecular_function:secondary active sulfate transmembrane transporter activity(GO:0008271);cellular_component:chloropla…
Solyc03g082950.2	1844	-1.42538	1.7e-17	Down
Solyc07g008410.2	7373	1.67429	2.27e-17	Ups	K03327	biological_process:transmembrane transport(GO:0055085);cellular_component:membrane(GO:0016020);molecular_function:antiporter activity(GO:0015297);molecular_function:drug transmembrane transporter activity(GO:0015238);biological_process:drug transmembrane transport(GO:0006855)
Solyc10g050430.1	3466	-1.40148	4.69e-17	Down
Solyc01g109500.2	1835	-1.20247	5.52e-17	Down
Solyc07g064160.2	2177	-1.53745	6.38e-17	Down	K03146
Solyc02g091990.2	1802	1.79885	8.33e-17	Ups	K01762	molecular_function:pyridoxal phosphate binding(GO:0030170);biological_process:biosynthetic process(GO:0009058)
Solyc03g120380.2	1791	1.45897	1.13e-16	Ups	K14484	biological_process:regulation of transcription, DNA-templated(GO:0006355);cellular_component:nucleus(GO:0005634)
Solyc02g078450.2	1870	-1.1365	1.14e-16	Down	K17345	cellular_component:integral component of membrane(GO:0016021)
Solyc01g009430.2	1671	1.19363	1.32e-16	Ups
Solyc12g094700.1	2720	-1.09573	2.11e-16	Down	K16290	molecular_function:cysteine-type peptidase activity(GO:0008234);biological_process:proteolysis(GO:0006508)
Solyc12g089330.1	5034	-1.68375	2.81e-16	Down		molecular_function:protein binding(GO:0005515)
Solyc07g006620.2	8538	-1.33807	6.38e-16	Down		biological_process:protein phosphorylation(GO:0006468);molecular_function:ATP binding(GO:0005524);molecular_function:protein kinase activity(GO:0004672)
Solyc11g012690.1	3257	-1.76798	7.27e-16	Down		molecular_function:metal ion binding(GO:0046872);biological_process:metal ion transport(GO:0030001)
Solyc01g087970.2	6137	-1.68829	8.87e-16	Down	K16297	biological_process:proteolysis(GO:0006508);molecular_function:serine-type carboxypeptidase activity(GO:0004185)
Solyc03g079880.2	702	-1.7254	1.11e-15	Down
Solyc08g016600.1	1534	1.62261	1.27e-15	Ups		molecular_function:cysteine-type peptidase activity(GO:0008234);biological_process:proteolysis(GO:0006508)
Solyc01g095330.2	1383	1.36361	2.31e-15	Ups
Solyc12g056600.2	1192	1.11596	2.89e-15	Ups	K09841
Solyc06g035760.2	1788	-1.65703	3.36e-15	Down		biological_process:oxidation-reduction process(GO:0055114);molecular_function:heme binding(GO:0020037);molecular_function:oxidoreductase activity, acting on paired donors, with incorporation or reduction of molecular oxygen(GO:0016705);molecular_function:iron ion binding(GO:0005506)
Solyc12g005400.1	6448	-1.04079	3.56e-15	Down		biological_process:transmembrane transport(GO:0055085);cellular_component:membrane(GO:0016020);biological_process:ion transport(GO:0006811);molecular_function:ion channel activity(GO:0005216)
Solyc10g011660.2	29275	-1.04789	3.6e-15	Down	K14506
Solyc01g079470.2	707	-1.08555	3.75e-15	Down
Solyc04g054310.2	5419	-1.05709	3.95e-15	Down	K00827	molecular_function:pyridoxal phosphate binding(GO:0030170);molecular_function:transaminase activity(GO:0008483)
Solyc02g087280.2	7813	-1.33048	4.46e-15	Down		biological_process:transmembrane transport(GO:0055085);cellular_component:integral component of membrane(GO:0016021);cellular_component:membrane(GO:0016020);biological_process:transport(GO:0006810);molecular_function:transporter activity(GO:0005215)
Solyc01g079830.2	1637	1.06175	6.62e-15	Ups
Solyc09g018170.2	4896	-1.35206	8.91e-15	Down	K08867	biological_process:protein phosphorylation(GO:0006468);molecular_function:ATP binding(GO:0005524);molecular_function:protein kinase activity(GO:0004672)
Solyc08g066770.2	5297	-1.55525	9.96e-15	Down
Solyc04g014400.2	8108	-1.50671	1.33e-14	Down
Solyc10g078270.1	2118	1.6753	1.76e-14	Ups		cellular_component:integral component of membrane(GO:0016021);cellular_component:membrane(GO:0016020);molecular_function:transmembrane transporter activity(GO:0022857)
Solyc04g081810.2	4205	-1.22625	2.24e-14	Down		biological_process:proteolysis(GO:0006508);molecular_function:serine-type endopeptidase activity(GO:0004252)
Solyc01g104720.2	2853	-1.05089	2.69e-14	Down
NCRNA_5_96	787	-1.23306	2.78e-14	Down
Solyc01g066040.2	450	1.64729	3.35e-14	Ups
Solyc09g092500.1	1413	1.58535	3.87e-14	Ups	K12338	molecular_function:transferase activity, transferring hexosyl groups(GO:0016758);biological_process:metabolic process(GO:0008152)
Solyc04g008900.2	17727	1.13965	4.26e-14	Ups
Solyc05g013630.1	447	-1.5685	5.11e-14	Down
Solyc03g093140.2	3084	-1.29108	5.94e-14	Down	K13783	biological_process:transmembrane transport(GO:0055085);molecular_function:transmembrane transporter activity(GO:0022857);cellular_component:integral component of membrane(GO:0016021)
Solyc04g079830.2	11039	-1.53979	8.2e-14	Down		biological_process:regulation of transcription, DNA-templated(GO:0006355);molecular_function:DNA binding(GO:0003677)
Solyc08g016610.1	8380	1.46487	1.04e-13	Ups
Solyc10g079350.1	1452	-1.25154	2.99e-13	Down	K13495	molecular_function:transferase activity, transferring hexosyl groups(GO:0016758);biological_process:metabolic process(GO:0008152)
Solyc07g006560.2	2110	1.42739	3.14e-13	Ups	K01166	molecular_function:ribonuclease T2 activity(GO:0033897);molecular_function:RNA binding(GO:0003723)
Solyc03g111120.2	12859	-1.3836	3.37e-13	Down	K01638	biological_process:glyoxylate cycle(GO:0006097);molecular_function:malate synthase activity(GO:0004474)
Solyc08g083360.2	1170	-1.02005	4.64e-13	Down		molecular_function:iron-sulfur cluster binding(GO:0051536);molecular_function:electron carrier activity(GO:0009055)
Solyc09g075670.1	951	-1.09633	7.69e-13	Down
Solyc02g065060.2	2797	-1.52859	8.75e-13	Down
Solyc02g085760.2	3027	-1.26497	9.83e-13	Down		cellular_component:integral component of membrane(GO:0016021);molecular_function:serine-type endopeptidase activity(GO:0004252);biological_process:proteolysis(GO:0006508)
Solyc05g026490.2	9452	-1.46971	1.01e-12	Down		molecular_function:intramolecular transferase activity, phosphotransferases(GO:0016868);biological_process:carbohydrate metabolic process(GO:0005975)
Solyc01g111340.2	3755	1.19274	1.33e-12	Ups		biological_process:carbohydrate metabolic process(GO:0005975);molecular_function:hydrolase activity, hydrolyzing O-glycosyl compounds(GO:0004553)
Solyc06g073750.2	3621	1.54249	1.57e-12	Ups	K05349	biological_process:carbohydrate metabolic process(GO:0005975);molecular_function:hydrolase activity, hydrolyzing O-glycosyl compounds(GO:0004553)
Solyc11g073120.1	1701	-1.40978	1.97e-12	Down	K09422
Solyc09g090900.2	4782	1.39459	2.24e-12	Ups	K01703	biological_process:metabolic process(GO:0008152)
Solyc06g073760.2	10263	1.07423	3.62e-12	Ups	K05349	biological_process:carbohydrate metabolic process(GO:0005975);molecular_function:hydrolase activity, hydrolyzing O-glycosyl compounds(GO:0004553)
Solyc01g095340.2	990	1.19201	5.37e-12	Ups
Solyc10g074950.1	1394	-1.40851	7.77e-12	Down
Solyc09g014240.2	3570	-1.08196	8.66e-12	Down	K05909	biological_process:oxidation-reduction process(GO:0055114);molecular_function:oxidoreductase activity(GO:0016491);molecular_function:copper ion binding(GO:0005507)
Solyc12g087870.1	1668	-1.08175	1.34e-11	Down		cellular_component:integral component of membrane(GO:0016021);molecular_function:transporter activity(GO:0005215)
Solyc07g053120.2	4547	-1.05431	1.56e-11	Down		biological_process:recognition of pollen(GO:0048544);biological_process:protein phosphorylation(GO:0006468);molecular_function:protein kinase activity(GO:0004672)
Solyc10g009080.2	4248	1.05407	1.6e-11	Ups		cellular_component:nucleus(GO:0005634);molecular_function:DNA binding(GO:0003677)
Solyc11g068380.1	847	-1.47027	1.74e-11	Down
Solyc09g098180.2	3308	-1.01335	2.15e-11	Down	K06911
Solyc01g107820.2	1869	1.34903	2.77e-11	Ups		molecular_function:transferase activity, transferring hexosyl groups(GO:0016758);biological_process:metabolic process(GO:0008152)
Solyc01g066680.2	1157	-1.45533	3.16e-11	Down
Solyc02g078690.1	4939	-1.25945	3.94e-11	Down	K16297	biological_process:proteolysis(GO:0006508);molecular_function:serine-type carboxypeptidase activity(GO:0004185)
Solyc08g008480.2	1794	-1.41868	4.7e-11	Down	K09422
Solyc06g036130.2	4138	-1.04797	5.59e-11	Down	K03327	biological_process:transmembrane transport(GO:0055085);cellular_component:membrane(GO:0016020);molecular_function:antiporter activity(GO:0015297);molecular_function:drug transmembrane transporter activity(GO:0015238);biological_process:drug transmembrane transport(GO:0006855)
Solyc02g077140.2	1577	-1.04956	7.99e-11	Down		biological_process:lipid metabolic process(GO:0006629)
Solyc10g055810.1	11313	-1.13212	8.28e-11	Down	K01183	molecular_function:chitin binding(GO:0008061);biological_process:cell wall macromolecule catabolic process(GO:0016998);biological_process:chitin catabolic process(GO:0006032);molecular_function:chitinase activity(GO:0004568)
Solyc03g120290.2	1029	-1.07732	9.97e-11	Down
Solyc05g005870.2	4298	-1.41021	1.23e-10	Down		cellular_component:integral component of membrane(GO:0016021);cellular_component:membrane(GO:0016020);molecular_function:transmembrane transporter activity(GO:0022857)
Solyc03g005020.2	2757	-1.22534	1.28e-10	Down	K01052	biological_process:lipid metabolic process(GO:0006629)
Solyc07g056400.1	1452	1.09758	1.33e-10	Ups		biological_process:protein phosphorylation(GO:0006468);molecular_function:protein kinase activity(GO:0004672)
Solyc03g006410.2	2820	-1.27435	1.39e-10	Down
Solyc01g005760.2	2907	1.02768	1.55e-10	Ups		molecular_function:protein binding(GO:0005515)
Solyc03g112320.2	3172	-1.24989	1.66e-10	Down		biological_process:oxidation-reduction process(GO:0055114);molecular_function:oxidoreductase activity(GO:0016491)
Solyc02g065530.2	4255	-1.35027	1.72e-10	Down		molecular_function:transferase activity, transferring glycosyl groups(GO:0016757)
Solyc06g005330.2	1287	-1.38084	1.76e-10	Down	K09422
Solyc01g014320.2	8656	-1.38606	2.16e-10	Down		molecular_function:methyltransferase activity(GO:0008168)
Solyc01g105500.2	3138	1.34264	2.22e-10	Ups		molecular_function:hydrolase activity, acting on glycosyl bonds(GO:0016798);biological_process:carbohydrate metabolic process(GO:0005975);molecular_function:hydrolase activity, hydrolyzing O-glycosyl compounds(GO:0004553)
Solyc06g075440.1	5266	-1.36993	2.49e-10	Down	K14638	cellular_component:membrane(GO:0016020);biological_process:transport(GO:0006810);molecular_function:transporter activity(GO:0005215)
Solyc10g055800.1	26690	-1.2539	2.64e-10	Down	K01183	molecular_function:chitin binding(GO:0008061);biological_process:cell wall macromolecule catabolic process(GO:0016998);biological_process:chitin catabolic process(GO:0006032);molecular_function:chitinase activity(GO:0004568)
Solyc05g015880.2	2573	-1.03025	4.37e-10	Down
Solyc10g017970.1	183	-1.26907	6.21e-10	Down		molecular_function:chitin binding(GO:0008061)
Solyc09g084450.2	1681	1.10276	8.18e-10	Ups		biological_process:response to wounding(GO:0009611);molecular_function:serine-type endopeptidase inhibitor activity(GO:0004867)
Solyc09g011560.2	1499	-1.33685	9.77e-10	Down	K00799	molecular_function:protein binding(GO:0005515)
Solyc04g074850.2	10289	-1.02243	1.13e-09	Down	K03327	biological_process:transmembrane transport(GO:0055085);cellular_component:membrane(GO:0016020);molecular_function:antiporter activity(GO:0015297);molecular_function:drug transmembrane transporter activity(GO:0015238);biological_process:drug transmembrane transport(GO:0006855)
Solyc08g007670.1	2235	-1.07695	1.94e-09	Down		biological_process:proteolysis(GO:0006508);molecular_function:serine-type endopeptidase activity(GO:0004252)
Solyc06g062370.2	1237	1.30405	2e-09	Ups		molecular_function:acid phosphatase activity(GO:0003993)
Solyc09g092670.2	1948	-1.27572	2.01e-09	Down		biological_process:oxidation-reduction process(GO:0055114);molecular_function:heme binding(GO:0020037);molecular_function:oxidoreductase activity, acting on paired donors, with incorporation or reduction of molecular oxygen(GO:0016705);molecular_function:iron ion binding(GO:0005506)
Solyc10g075110.1	609	-1.18358	2.18e-09	Down
Solyc07g061750.2	5505	1.00822	2.35e-09	Ups
Solyc01g100490.2	1236	-1.30594	2.54e-09	Down	K05953	biological_process:nicotianamine biosynthetic process(GO:0030418);molecular_function:nicotianamine synthase activity(GO:0030410)
Solyc02g077920.2	2840	1.07234	2.76e-09	Ups		cellular_component:nucleus(GO:0005634);molecular_function:DNA binding(GO:0003677)
Solyc06g073940.2	2002	-1.05122	3.14e-09	Down
Solyc05g053370.2	1981	-1.15671	3.58e-09	Down	K14709	biological_process:transmembrane transport(GO:0055085);molecular_function:metal ion transmembrane transporter activity(GO:0046873);biological_process:metal ion transport(GO:0030001);cellular_component:membrane(GO:0016020)
Solyc07g026680.2	2166	-1.26968	3.94e-09	Down
Solyc09g007980.1	297	-1.28489	4.11e-09	Down
Solyc03g031990.2	4912	-1.20965	4.59e-09	Down		biological_process:transmembrane transport(GO:0055085);cellular_component:integral component of membrane(GO:0016021)
Solyc05g052050.1	705	1.0757	4.64e-09	Ups	K13432	biological_process:regulation of transcription, DNA-templated(GO:0006355);molecular_function:sequence-specific DNA binding transcription factor activity(GO:0003700)
Solyc12g013690.1	3082	1.05135	5.09e-09	Ups		molecular_function:FAD binding(GO:0071949)
Solyc08g005630.2	8154	-1.04159	5.67e-09	Down	K17756	biological_process:oxidation-reduction process(GO:0055114);molecular_function:oxidoreductase activity, acting on CH-OH group of donors(GO:0016614);molecular_function:flavin adenine dinucleotide binding(GO:0050660)
Solyc02g077270.2	4476	-1.20213	5.71e-09	Down		biological_process:transmembrane transport(GO:0055085);cellular_component:integral component of membrane(GO:0016021)
Solyc02g089200.2	5120	1.21536	6.37e-09	Ups	K09264	biological_process:regulation of transcription, DNA-templated(GO:0006355);cellular_component:nucleus(GO:0005634);molecular_function:sequence-specific DNA binding transcription factor activity(GO:0003700);molecular_function:protein dimerization activity(GO:0046983);molecular_function:DNA binding(GO:0003677)
Solyc09g011960.1	2445	-1.03659	6.6e-09	Down	K05909	biological_process:oxidation-reduction process(GO:0055114);molecular_function:oxidoreductase activity(GO:0016491);molecular_function:copper ion binding(GO:0005507)
Solyc09g009670.2	3144	-1.14947	7.34e-09	Down	K15287
Solyc07g049560.2	4367	-1.01355	1.04e-08	Down	K18045
Solyc02g085910.2	1637	1.25183	1.11e-08	Ups
Solyc03g095980.2	764	-1.03195	1.12e-08	Down		molecular_function:protein dimerization activity(GO:0046983)
Solyc02g085630.2	1976	1.2156	1.41e-08	Ups	K09338	molecular_function:DNA binding(GO:0003677)
Solyc03g078780.1	3014	-1.15433	1.42e-08	Down	K00699	molecular_function:transferase activity, transferring hexosyl groups(GO:0016758);biological_process:metabolic process(GO:0008152)
Solyc07g049380.1	2232	1.22157	1.96e-08	Ups		molecular_function:phospholipid binding(GO:0005543)
Solyc02g092570.1	1317	-1.21782	2.04e-08	Down
Solyc03g116970.1	9261	1.14031	2.07e-08	Ups
Solyc07g005090.2	1349	-1.21534	2.18e-08	Down	K01183	biological_process:carbohydrate metabolic process(GO:0005975);molecular_function:hydrolase activity, hydrolyzing O-glycosyl compounds(GO:0004553)
Solyc06g060570.2	2824	-1.22385	2.21e-08	Down
Solyc01g105660.2	1907	-1.09634	2.43e-08	Down		biological_process:oxidation-reduction process(GO:0055114);molecular_function:oxidoreductase activity(GO:0016491)
Solyc03g006880.2	1791	-1.09615	2.64e-08	Down	K05282	biological_process:oxidation-reduction process(GO:0055114);molecular_function:oxidoreductase activity(GO:0016491)
Solyc01g066160.1	288	1.17924	2.65e-08	Ups
Solyc02g081670.1	1368	1.15841	3.58e-08	Ups		molecular_function:protein binding(GO:0005515)
Solyc07g007280.2	3331	-1.0445	3.75e-08	Down
Solyc04g080820.2	5568	-1.18075	4.09e-08	Down	K00279	biological_process:oxidation-reduction process(GO:0055114);molecular_function:flavin adenine dinucleotide binding(GO:0050660);molecular_function:oxidoreductase activity(GO:0016491);molecular_function:cytokinin dehydrogenase activity(GO:0019139);biological_process:cytokinin metabolic process(GO:0009690)
Solyc12g096310.1	3349	-1.17885	4.73e-08	Down
Solyc12g049250.1	630	-1.18408	4.93e-08	Down
Solyc10g083940.1	1746	1.02413	5.24e-08	Ups
Solyc03g098010.2	2748	-1.15601	5.38e-08	Down	K14379	molecular_function:hydrolase activity(GO:0016787)
Solyc02g082170.1	1236	1.0507	5.66e-08	Ups		cellular_component:integral component of membrane(GO:0016021);molecular_function:transporter activity(GO:0005215)
Solyc12g017530.1	294	1.16629	7.91e-08	Ups
Solyc09g015350.2	5837	-1.14022	8.32e-08	Down
Solyc08g016310.2	5225	-1.11571	8.43e-08	Down		molecular_function:protein binding(GO:0005515)
Solyc06g053960.2	3318	-1.1637	1.1e-07	Down	K09419	molecular_function:sequence-specific DNA binding(GO:0043565);biological_process:regulation of transcription, DNA-templated(GO:0006355);cellular_component:nucleus(GO:0005634);molecular_function:sequence-specific DNA binding transcription factor activity(GO:0003700);biological_process:response to heat(GO:0009408)
Solyc07g052610.2	1521	-1.08025	1.23e-07	Down
Solyc04g007960.2	4381	-1.00991	1.74e-07	Down	K17991
Solyc02g065220.2	2285	-1.01182	1.77e-07	Down		biological_process:oxidation-reduction process(GO:0055114);molecular_function:heme binding(GO:0020037);molecular_function:oxidoreductase activity, acting on paired donors, with incorporation or reduction of molecular oxygen(GO:0016705);molecular_function:iron ion binding(GO:0005506)
Solyc05g005280.2	3090	-1.13892	1.98e-07	Down		molecular_function:NAD+ ADP-ribosyltransferase activity(GO:0003950)
Solyc07g005680.2	7690	-1.09093	2.34e-07	Down	K16297	biological_process:proteolysis(GO:0006508);molecular_function:serine-type carboxypeptidase activity(GO:0004185)
Solyc01g006440.1	4196	-1.11744	2.54e-07	Down		cellular_component:membrane(GO:0016020);biological_process:transport(GO:0006810);molecular_function:transporter activity(GO:0005215)
Solyc12g049350.1	2655	-1.11754	3e-07	Down	K09422
Solyc06g010030.2	6305	-1.0568	3.33e-07	Down	K08472	cellular_component:integral component of membrane(GO:0016021);biological_process:defense response(GO:0006952)
Solyc07g053410.2	2866	-1.11229	3.89e-07	Down
Solyc10g078260.1	4108	-1.04958	4.48e-07	Down		biological_process:protein folding(GO:0006457)
Solyc08g066720.1	4139	-1.0862	4.63e-07	Down
Solyc03g097610.2	2137	-1.08363	4.69e-07	Down	K15382
Solyc05g051430.2	4898	-1.03586	4.83e-07	Down
Solyc06g084240.1	4901	-1.00266	5.17e-07	Down	K04120	molecular_function:lyase activity(GO:0016829);molecular_function:terpene synthase activity(GO:0010333);molecular_function:magnesium ion binding(GO:0000287);biological_process:metabolic process(GO:0008152)
Solyc07g061730.2	1478	1.09524	5.21e-07	Ups	K04125	biological_process:oxidation-reduction process(GO:0055114);molecular_function:oxidoreductase activity(GO:0016491)
Solyc05g024260.2	2695	-1.03738	1.18e-06	Down	K15382
Solyc04g024830.1	3700	-1.02109	1.77e-06	Down
Solyc01g103360.2	1033	-1.01627	1.87e-06	Down	K18801
Solyc01g068630.2	3436	-1.034	1.98e-06	Down	K18551
Solyc06g082030.2	5510	-1.03021	2.55e-06	Down		biological_process:oxidation-reduction process(GO:0055114);molecular_function:oxidoreductase activity(GO:0016491)
Solyc08g066310.1	3059	-1.02971	2.61e-06	Down		molecular_function:protein binding(GO:0005515);biological_process:protein phosphorylation(GO:0006468);molecular_function:ATP binding(GO:0005524);molecular_function:protein kinase activity(GO:0004672)
Solyc07g008240.2	2327	1.01441	3.32e-06	Ups		molecular_function:heme binding(GO:0020037);molecular_function:oxygen binding(GO:0019825)
T20-d10 vs CK
Solyc03g111100.1	1547	4.64993	1.87e-219	Ups
Solyc07g006380.2	1143	3.31869	1.45e-204	Ups
Solyc12g009110.1	3931	-3.16169	1.53e-131	Down		molecular_function:protein dimerization activity(GO:0046983);molecular_function:O-methyltransferase activity(GO:0008171)
Solyc03g098780.1	8811	3.05739	4.25e-109	Ups		molecular_function:endopeptidase inhibitor activity(GO:0004866)
Solyc07g040960.1	1500	2.72644	3.92e-106	Ups
Solyc07g040680.2	1669	2.90194	2.4e-104	Ups	K09419	molecular_function:sequence-specific DNA binding(GO:0043565);biological_process:regulation of transcription, DNA-templated(GO:0006355);cellular_component:nucleus(GO:0005634);molecular_function:sequence-specific DNA binding transcription factor activity(GO:0003700);biological_process:response to heat(GO:0009408)
Solyc06g062370.2	1237	3.38399	9.45e-94	Ups		molecular_function:acid phosphatase activity(GO:0003993)
Solyc11g017470.1	1025	3.14078	3.3e-93	Ups		biological_process:regulation of transcription, DNA-templated(GO:0006355);molecular_function:DNA binding(GO:0003677)
Solyc02g065190.2	2461	-5.49829	1.13e-87	Down		biological_process:oxidation-reduction process(GO:0055114);molecular_function:heme binding(GO:0020037);molecular_function:oxidoreductase activity, acting on paired donors, with incorporation or reduction of molecular oxygen(GO:0016705);molecular_function:iron ion binding(GO:0005506)
Solyc03g025190.2	3406	-4.14171	2.65e-87	Down	K03327	biological_process:transmembrane transport(GO:0055085);cellular_component:membrane(GO:0016020);molecular_function:antiporter activity(GO:0015297);molecular_function:drug transmembrane transporter activity(GO:0015238);biological_process:drug transmembrane transport(GO:0006855)
Solyc07g045140.2	4242	3.08799	7.02e-83	Ups
Solyc12g010020.1	2779	2.43986	8.02e-78	Ups	K01255	biological_process:proteolysis(GO:0006508);cellular_component:intracellular(GO:0005622);molecular_function:aminopeptidase activity(GO:0004177)
Solyc12g096570.1	357	4.24679	8.74e-78	Ups
Solyc08g083110.2	3588	2.10728	7.29e-77	Ups	K01761	molecular_function:pyridoxal phosphate binding(GO:0030170);biological_process:biosynthetic process(GO:0009058)
Solyc12g019740.1	2983	1.91313	2.79e-75	Ups		biological_process:cell redox homeostasis(GO:0045454);molecular_function:protein disulfide oxidoreductase activity(GO:0015035);biological_process:glycerol ether metabolic process(GO:0006662)
Solyc01g096320.2	1280	5.02127	1.37e-74	Ups	K09338	molecular_function:DNA binding(GO:0003677);molecular_function:sequence-specific DNA binding(GO:0043565);biological_process:regulation of transcription, DNA-templated(GO:0006355);molecular_function:sequence-specific DNA binding transcription factor activity(GO:0003700)
Solyc04g078900.2	3388	3.12386	5.35e-74	Ups	K09843	biological_process:oxidation-reduction process(GO:0055114);molecular_function:heme binding(GO:0020037);molecular_function:oxidoreductase activity, acting on paired donors, with incorporation or reduction of molecular oxygen(GO:0016705);molecular_function:iron ion binding(GO:0005506)
Solyc11g012930.1	3052	-1.69972	9.28e-73	Down		cellular_component:integral component of membrane(GO:0016021);cellular_component:membrane(GO:0016020);molecular_function:transmembrane transporter activity(GO:0022857)
Solyc08g065940.2	1824	2.14575	1.47e-71	Ups
Solyc09g064820.1	819	4.43438	2.6e-71	Ups
Solyc03g034390.1	288	1.95845	1.54e-68	Ups
Solyc09g084470.2	1409	2.67012	2.38e-68	Ups		biological_process:response to wounding(GO:0009611);molecular_function:serine-type endopeptidase inhibitor activity(GO:0004867)
Solyc07g065840.2	3721	1.11293	4.01e-67	Ups	K04079	molecular_function:unfolded protein binding(GO:0051082);biological_process:response to stress(GO:0006950);biological_process:protein folding(GO:0006457);molecular_function:ATP binding(GO:0005524)
Solyc05g052980.2	1889	2.0942	1.7e-64	Ups	K14497	molecular_function:catalytic activity(GO:0003824);biological_process:protein dephosphorylation(GO:0006470);molecular_function:protein serine/threonine phosphatase activity(GO:0004722)
Solyc06g060230.2	2783	2.68763	1.75e-64	Ups		biological_process:regulation of transcription, DNA-templated(GO:0006355);molecular_function:DNA binding(GO:0003677)
Solyc03g007230.2	2804	2.74164	1.2e-63	Ups	K14497	molecular_function:catalytic activity(GO:0003824);biological_process:protein dephosphorylation(GO:0006470);molecular_function:protein serine/threonine phosphatase activity(GO:0004722)
Solyc07g056570.1	1818	2.57646	2.07e-63	Ups	K09840
Solyc03g096670.2	1954	1.86495	4.92e-62	Ups	K14497	molecular_function:catalytic activity(GO:0003824);biological_process:protein dephosphorylation(GO:0006470);molecular_function:protein serine/threonine phosphatase activity(GO:0004722)
Solyc07g054270.2	3198	1.70742	2.57e-60	Ups
Solyc04g081000.2	3709	3.83946	7.22e-59	Ups	K09264	biological_process:regulation of transcription, DNA-templated(GO:0006355);cellular_component:nucleus(GO:0005634);molecular_function:sequence-specific DNA binding transcription factor activity(GO:0003700);molecular_function:protein dimerization activity(GO:0046983);molecular_function:DNA binding(GO:0003677)
Solyc12g040640.1	5558	-1.94391	8.22e-59	Down	K05350	biological_process:carbohydrate metabolic process(GO:0005975);molecular_function:hydrolase activity, hydrolyzing O-glycosyl compounds(GO:0004553)
Solyc12g094380.1	1612	-2.36959	9.69e-59	Down
Solyc07g007330.1	2597	2.11356	1.11e-58	Ups
Solyc10g008040.2	2238	3.48503	2.52e-58	Ups
Solyc10g074540.1	1778	-1.8299	1.22e-57	Down
Solyc07g006560.2	2110	3.1879	3.14e-55	Ups	K01166	molecular_function:ribonuclease T2 activity(GO:0033897);molecular_function:RNA binding(GO:0003723)
Solyc01g079620.2	3504	2.9965	7.05e-55	Ups	K09422
Solyc07g061750.2	5505	2.47858	1.4e-54	Ups
Solyc02g071730.2	6083	4.12799	1.62e-54	Ups	K09264	molecular_function:protein dimerization activity(GO:0046983);molecular_function:DNA binding(GO:0003677);biological_process:regulation of transcription, DNA-templated(GO:0006355);cellular_component:nucleus(GO:0005634);molecular_function:sequence-specific DNA binding transcription factor activity(GO:0003700)
Solyc01g099840.2	2142	1.63002	1.76e-54	Ups
Solyc08g079060.2	7560	-2.2321	1.81e-54	Down	K01087	biological_process:trehalose biosynthetic process(GO:0005992);molecular_function:catalytic activity(GO:0003824)
Solyc07g008250.2	3162	2.6301	2.69e-54	Ups	K14515	molecular_function:protein binding(GO:0005515)
Solyc05g006980.2	2890	1.99475	4.4e-54	Ups	K09338	molecular_function:DNA binding(GO:0003677);molecular_function:sequence-specific DNA binding(GO:0043565);biological_process:regulation of transcription, DNA-templated(GO:0006355);molecular_function:sequence-specific DNA binding transcription factor activity(GO:0003700)
Solyc05g013630.1	447	-1.6373	6e-54	Down
Solyc06g059970.2	3165	4.37503	1.32e-53	Ups	K09264	biological_process:regulation of transcription, DNA-templated(GO:0006355);cellular_component:nucleus(GO:0005634);molecular_function:sequence-specific DNA binding transcription factor activity(GO:0003700);molecular_function:protein dimerization activity(GO:0046983);molecular_function:DNA binding(GO:0003677)
Solyc08g076890.2	7249	-2.18392	4.89e-52	Down
Solyc04g078420.1	987	1.39646	5.7e-52	Ups	K09422
Solyc07g053140.2	1297	1.75167	5.91e-52	Ups		molecular_function:zinc ion binding(GO:0008270);cellular_component:intracellular(GO:0005622)
Solyc06g007580.1	900	1.96285	9.48e-52	Ups
Solyc07g053740.1	678	1.73485	9.67e-51	Ups		biological_process:regulation of transcription, DNA-templated(GO:0006355);molecular_function:sequence-specific DNA binding transcription factor activity(GO:0003700)
Solyc06g083900.2	1126	2.62941	3.19e-50	Ups	K09422
Solyc04g063380.2	3847	1.57082	1.2e-49	Ups	K03875	molecular_function:protein binding(GO:0005515)
Solyc08g081890.2	7380	-2.24151	1.3e-49	Down		biological_process:transmembrane transport(GO:0055085);molecular_function:ATPase activity, coupled to transmembrane movement of substances(GO:0042626);cellular_component:integral component of membrane(GO:0016021);biological_process:transport(GO:0006810);molecular_function:ATP binding(GO:0005524);molecular_function:ATPase activity(GO:0016887)
Solyc11g069450.1	522	2.02883	3.18e-49	Ups
Solyc12g013620.1	3267	3.75063	6.89e-49	Ups		biological_process:regulation of transcription, DNA-templated(GO:0006355);molecular_function:DNA binding(GO:0003677)
Solyc01g099020.2	1719	-2.84162	6.99e-49	Down		molecular_function:hydrolase activity, acting on ester bonds(GO:0016788)
Solyc05g054350.2	22203	2.00231	1.79e-47	Ups
Solyc07g007250.2	1736	4.15969	3.99e-47	Ups
Solyc07g049550.2	2025	2.56137	8.66e-47	Ups	K05933	biological_process:oxidation-reduction process(GO:0055114);molecular_function:oxidoreductase activity(GO:0016491)
Solyc09g075360.2	3436	1.78907	1.81e-46	Ups		biological_process:carbohydrate metabolic process(GO:0005975);molecular_function:hydrolase activity, hydrolyzing O-glycosyl compounds(GO:0004553)
Solyc04g018110.1	729	1.49282	2.45e-46	Ups	K13448
Solyc08g080590.2	1037	1.54385	4.11e-46	Ups
Solyc01g066040.2	450	3.93331	5.95e-46	Ups
Solyc08g065950.1	162	2.13192	6.99e-46	Ups
Solyc01g105410.2	1238	1.57605	8.03e-46	Ups
Solyc03g007760.2	7463	-1.42819	9.33e-46	Down		molecular_function:four-way junction helicase activity(GO:0009378);biological_process:DNA recombination(GO:0006310);biological_process:DNA repair(GO:0006281)
Solyc09g072750.2	744	1.38324	9.68e-46	Ups
Solyc02g084840.2	969	4.07712	9.7e-46	Ups		biological_process:response to water(GO:0009415);biological_process:response to stress(GO:0006950)
Solyc12g008660.1	1218	2.26444	1.03e-45	Ups		molecular_function:metal ion binding(GO:0046872)
Solyc01g099810.2	7943	1.81583	2.32e-45	Ups	K12890	molecular_function:nucleic acid binding(GO:0003676)
Solyc01g100200.2	3163	2.05438	4e-45	Ups
Solyc04g078840.2	4416	1.83814	1.83e-44	Ups	K14432	molecular_function:sequence-specific DNA binding(GO:0043565);biological_process:regulation of transcription, DNA-templated(GO:0006355);molecular_function:sequence-specific DNA binding transcription factor activity(GO:0003700)
Solyc06g082010.2	3211	1.41773	3.64e-44	Ups		molecular_function:metal ion binding(GO:0046872)
Solyc03g117870.2	3608	1.36634	4.63e-44	Ups	K01904	biological_process:metabolic process(GO:0008152);molecular_function:catalytic activity(GO:0003824)
Solyc01g093960.2	5219	3.07551	2.75e-43	Ups	K09264	molecular_function:protein dimerization activity(GO:0046983);molecular_function:DNA binding(GO:0003677);biological_process:regulation of transcription, DNA-templated(GO:0006355);cellular_component:nucleus(GO:0005634);molecular_function:sequence-specific DNA binding transcription factor activity(GO:0003700)
Solyc06g061230.2	684	-1.96739	3.02e-43	Down
Solyc08g067230.2	9567	4.60488	7.58e-43	Ups	K09264	biological_process:regulation of transcription, DNA-templated(GO:0006355);cellular_component:nucleus(GO:0005634);molecular_function:sequence-specific DNA binding transcription factor activity(GO:0003700);molecular_function:protein dimerization activity(GO:0046983);molecular_function:DNA binding(GO:0003677)
Solyc04g054800.2	3722	1.60733	1.19e-42	Ups
Solyc09g008770.2	2430	4.08994	1.46e-42	Ups
Solyc01g079470.2	707	-1.94011	2.88e-42	Down
Solyc06g050760.1	864	1.82533	8.96e-42	Ups
Solyc10g079620.1	2594	1.46445	9.45e-42	Ups
Solyc03g093560.1	735	2.64634	1.39e-41	Ups	K09286	biological_process:regulation of transcription, DNA-templated(GO:0006355);molecular_function:sequence-specific DNA binding transcription factor activity(GO:0003700)
Solyc09g072770.1	13269	-1.88478	3.33e-41	Down
Solyc01g110060.2	3863	-1.41078	4.05e-41	Down		molecular_function:hydrolase activity(GO:0016787)
Solyc10g009110.1	669	2.51464	4.78e-41	Ups	K09286	biological_process:regulation of transcription, DNA-templated(GO:0006355);molecular_function:sequence-specific DNA binding transcription factor activity(GO:0003700)
Solyc10g006130.1	666	1.60415	7.47e-41	Ups	K09286	biological_process:regulation of transcription, DNA-templated(GO:0006355);molecular_function:sequence-specific DNA binding transcription factor activity(GO:0003700)
Solyc05g055160.2	287370	1.41188	1.26e-40	Ups	K09503	molecular_function:unfolded protein binding(GO:0051082);molecular_function:heat shock protein binding(GO:0031072)
Solyc08g075150.2	4862	1.99392	1.84e-40	Ups
Solyc09g084480.2	48985	2.10182	2.32e-40	Ups		biological_process:response to wounding(GO:0009611);molecular_function:serine-type endopeptidase inhibitor activity(GO:0004867)
Solyc02g093890.1	3256	2.93712	3.69e-40	Ups
Solyc09g084440.2	1263	3.10317	4.95e-40	Ups		biological_process:response to wounding(GO:0009611);molecular_function:serine-type endopeptidase inhibitor activity(GO:0004867)
Solyc03g117680.2	3692	1.87058	1.13e-39	Ups
Solyc07g008410.2	7373	2.92241	2.45e-39	Ups	K03327	biological_process:transmembrane transport(GO:0055085);cellular_component:membrane(GO:0016020);molecular_function:antiporter activity(GO:0015297);molecular_function:drug transmembrane transporter activity(GO:0015238);biological_process:drug transmembrane transport(GO:0006855)
Solyc09g075890.2	2665	2.52903	4.52e-39	Ups	K07025
Solyc07g061720.2	1407	3.4392	4.52e-39	Ups	K04125	biological_process:oxidation-reduction process(GO:0055114);molecular_function:oxidoreductase activity(GO:0016491)
Solyc12g042600.1	1889	1.52371	8.02e-39	Ups	K13496	molecular_function:transferase activity, transferring hexosyl groups(GO:0016758);biological_process:metabolic process(GO:0008152)
Solyc02g062960.2	2051	2.88851	1.45e-38	Ups	K09338	molecular_function:DNA binding(GO:0003677)
Solyc02g068030.1	7122	1.91644	1.7e-38	Ups
Solyc02g082930.2	1574	1.448	2.8e-38	Ups		biological_process:cell wall macromolecule catabolic process(GO:0016998);biological_process:chitin catabolic process(GO:0006032);molecular_function:chitinase activity(GO:0004568)
Solyc03g116680.2	2789	1.38465	2.99e-38	Ups		cellular_component:nucleus(GO:0005634);molecular_function:DNA binding(GO:0003677)
Solyc07g061940.2	3256	1.30477	5.79e-38	Ups	K01652	molecular_function:thiamine pyrophosphate binding(GO:0030976);molecular_function:catalytic activity(GO:0003824);molecular_function:magnesium ion binding(GO:0000287)
Solyc03g112590.2	10821	2.17495	6.28e-38	Ups	K13525	molecular_function:four-way junction helicase activity(GO:0009378);biological_process:DNA recombination(GO:0006310);biological_process:DNA repair(GO:0006281)
Solyc09g089530.2	3432	1.58126	1.06e-37	Ups		biological_process:response to wounding(GO:0009611);molecular_function:serine-type endopeptidase inhibitor activity(GO:0004867)
Solyc03g043740.2	1089	-3.00457	2.13e-37	Down
Solyc01g087180.2	1722	4.40296	2.99e-37	Ups
Solyc11g067010.1	4815	1.31041	3.53e-37	Ups	K12873	cellular_component:nucleus(GO:0005634)
Solyc05g048810.2	7672	1.4379	4.31e-37	Ups	K15440	biological_process:RNA processing(GO:0006396);molecular_function:adenosine deaminase activity(GO:0004000);molecular_function:RNA binding(GO:0003723)
Solyc01g066160.1	288	4.18122	8.54e-37	Ups
Solyc06g084320.1	834	1.89883	2.31e-36	Ups
Solyc04g005700.2	1729	2.38907	3.7e-36	Ups		biological_process:response to biotic stimulus(GO:0009607);biological_process:defense response(GO:0006952)
Solyc06g053710.2	4780	1.33452	5.25e-36	Ups	K14509	biological_process:signal transduction(GO:0007165);molecular_function:phosphorelay sensor kinase activity(GO:0000155);molecular_function:protein binding(GO:0005515);biological_process:phosphorelay signal transduction system(GO:0000160)
Solyc08g074680.2	12896	1.6323	6.96e-36	Ups	K00422	biological_process:oxidation-reduction process(GO:0055114);molecular_function:catechol oxidase activity(GO:0004097);molecular_function:oxidoreductase activity(GO:0016491);biological_process:metabolic process(GO:0008152)
Solyc09g091030.2	5662	1.71702	1.01e-35	Ups	K01177	molecular_function:beta-amylase activity(GO:0016161);biological_process:polysaccharide catabolic process(GO:0000272)
Solyc01g066640.2	1551	1.16081	1.22e-35	Ups
Solyc05g051870.2	2504	-1.55984	3.32e-35	Down
Solyc10g084370.1	5477	1.61149	3.94e-35	Ups
Solyc03g114840.2	6383	2.75925	5.45e-35	Ups	K09264	molecular_function:protein dimerization activity(GO:0046983);molecular_function:DNA binding(GO:0003677);biological_process:regulation of transcription, DNA-templated(GO:0006355);cellular_component:nucleus(GO:0005634);molecular_function:sequence-specific DNA binding transcription factor activity(GO:0003700)
Solyc08g041860.1	4817	1.24603	2.44e-34	Ups
Solyc09g010360.2	6860	-1.28929	3.1e-34	Down		cellular_component:integral component of membrane(GO:0016021);cellular_component:membrane(GO:0016020);molecular_function:transmembrane transporter activity(GO:0022857)
Solyc08g076860.2	2207	1.7938	3.2e-34	Ups
Solyc08g078190.1	969	2.73319	3.96e-34	Ups	K09286	biological_process:regulation of transcription, DNA-templated(GO:0006355);molecular_function:sequence-specific DNA binding transcription factor activity(GO:0003700)
Solyc12g009650.1	1811	-1.66353	4.44e-34	Down
Solyc05g009790.1	1188	1.73028	6.16e-34	Ups	K09287	biological_process:regulation of transcription, DNA-templated(GO:0006355);molecular_function:sequence-specific DNA binding transcription factor activity(GO:0003700);molecular_function:DNA binding(GO:0003677)
Solyc07g054760.1	252	2.50345	1.84e-33	Ups
Solyc10g005880.2	9578	-1.38507	2.59e-33	Down	K00876	molecular_function:kinase activity(GO:0016301);biological_process:metabolic process(GO:0008152);molecular_function:ATP binding(GO:0005524)
Solyc05g026460.1	3450	2.21309	3.15e-33	Ups
Solyc06g061000.2	7192	1.09225	5.87e-33	Ups	K03115	molecular_function:protein kinase regulator activity(GO:0019887);cellular_component:protein kinase CK2 complex(GO:0005956)
Solyc08g016610.1	8380	2.42992	7e-33	Ups
Solyc07g061800.2	1017	3.09515	8.72e-33	Ups
Solyc11g010380.1	6029	1.85288	2.19e-31	Ups	K03327	biological_process:transmembrane transport(GO:0055085);cellular_component:membrane(GO:0016020);molecular_function:antiporter activity(GO:0015297);molecular_function:drug transmembrane transporter activity(GO:0015238);biological_process:drug transmembrane transport(GO:0006855)
Solyc07g041720.1	1269	-1.4661	2.54e-31	Down
Solyc12g019700.1	2535	2.11192	2.68e-31	Ups
Solyc09g097800.2	1246	1.73159	4.65e-31	Ups
Solyc02g087780.2	2501	1.24845	4.86e-31	Ups	K01785	molecular_function:isomerase activity(GO:0016853);biological_process:carbohydrate metabolic process(GO:0005975)
Solyc09g075210.2	1622	1.31582	6.14e-31	Ups		biological_process:response to stress(GO:0006950)
Solyc01g104470.2	3156	1.11461	7.71e-31	Ups	K14815	biological_process:ribosome biogenesis(GO:0042254);cellular_component:intracellular(GO:0005622)
Solyc12g096780.1	2872	1.53691	7.78e-31	Ups	K07512	biological_process:oxidation-reduction process(GO:0055114);molecular_function:oxidoreductase activity(GO:0016491);molecular_function:zinc ion binding(GO:0008270)
Solyc07g061730.2	1478	3.76341	8.38e-31	Ups	K04125	biological_process:oxidation-reduction process(GO:0055114);molecular_function:oxidoreductase activity(GO:0016491)
Solyc06g062460.2	2148	2.48574	1.16e-30	Ups		molecular_function:protein dimerization activity(GO:0046983)
Solyc03g116390.2	869	3.55187	1.91e-30	Ups
Solyc12g009240.1	747	3.12799	2.26e-30	Ups		biological_process:regulation of transcription, DNA-templated(GO:0006355);molecular_function:sequence-specific DNA binding transcription factor activity(GO:0003700)
Solyc06g076870.2	2455	2.42729	2.52e-30	Ups	K02941	biological_process:ribosome biogenesis(GO:0042254);cellular_component:intracellular(GO:0005622)
Solyc03g097380.2	1976	1.13062	4.14e-30	Ups		molecular_function:metal ion binding(GO:0046872);biological_process:metal ion transport(GO:0030001)
Solyc08g007060.2	8939	-2.10573	7.57e-30	Down		cellular_component:membrane(GO:0016020);biological_process:transport(GO:0006810);molecular_function:transporter activity(GO:0005215)
Solyc01g107170.2	1299	2.84019	9.43e-30	Ups
Solyc02g063420.2	1044	-2.35674	1.52e-29	Down
Solyc12g009560.1	3842	1.74395	1.74e-29	Ups	K14515	molecular_function:protein binding(GO:0005515)
Solyc12g094700.1	2720	-1.87088	2.58e-29	Down	K16290	molecular_function:cysteine-type peptidase activity(GO:0008234);biological_process:proteolysis(GO:0006508)
Solyc01g006400.2	1994	1.16565	4.71e-29	Ups
Solyc03g007370.2	5768	1.53159	6.18e-29	Ups	K03093	molecular_function:sigma factor activity(GO:0016987);biological_process:regulation of transcription, DNA-templated(GO:0006355);biological_process:DNA-templated transcription, initiation(GO:0006352);molecular_function:sequence-specific DNA binding transcription factor activity(GO:0003700);molecular_function:DNA binding(GO:0003677)
Solyc12g099390.1	4792	1.22128	1.27e-28	Ups
Solyc03g117290.1	1826	1.60721	1.43e-28	Ups
Solyc06g049050.2	1767	1.62104	2.13e-28	Ups
Solyc08g005960.1	411	-3.76266	2.46e-28	Down
Solyc01g100040.2	3077	1.30136	2.74e-28	Ups		molecular_function:catalytic activity(GO:0003824);biological_process:protein dephosphorylation(GO:0006470);molecular_function:protein serine/threonine phosphatase activity(GO:0004722)
Solyc12g057060.1	1633	-1.63279	2.99e-28	Down		molecular_function:transferase activity, transferring hexosyl groups(GO:0016758);biological_process:metabolic process(GO:0008152)
Solyc07g063940.1	3409	1.43079	3.84e-28	Ups
Solyc01g096620.2	5058	1.57108	6.41e-28	Ups
Solyc08g016520.1	171	1.63974	1.35e-27	Ups
Solyc09g082660.2	3640	-3.32163	1.52e-27	Down	K00588	molecular_function:O-methyltransferase activity(GO:0008171)
Solyc03g006320.1	651	1.7843	1.87e-27	Ups		biological_process:regulation of transcription, DNA-templated(GO:0006355);molecular_function:sequence-specific DNA binding transcription factor activity(GO:0003700)
Solyc11g005670.1	3277	1.1046	2.18e-27	Ups	K08770
Solyc03g123560.2	2997	1.81691	2.51e-27	Ups
Solyc09g007900.2	8737	1.52907	3.46e-27	Ups	K10775
Solyc01g100660.2	1094	1.58311	3.64e-27	Ups
Solyc04g079970.2	5135	1.15133	3.78e-27	Ups	K10579
Solyc07g006600.1	1110	-1.11476	4.35e-27	Down
Solyc04g005070.2	3404	1.03989	4.9e-27	Ups	K14638	biological_process:transmembrane transport(GO:0055085);cellular_component:integral component of membrane(GO:0016021);cellular_component:membrane(GO:0016020);biological_process:transport(GO:0006810);molecular_function:transporter activity(GO:0005215)
Solyc11g010730.1	7589	1.32498	5.05e-27	Ups		biological_process:protein phosphorylation(GO:0006468);molecular_function:protein kinase activity(GO:0004672)
Solyc09g007150.2	3633	1.3136	5.17e-27	Ups	K00799	molecular_function:protein binding(GO:0005515)
Solyc05g013450.2	6027	-1.62708	5.6e-27	Down	K03327	biological_process:transmembrane transport(GO:0055085);cellular_component:membrane(GO:0016020);molecular_function:antiporter activity(GO:0015297);molecular_function:drug transmembrane transporter activity(GO:0015238);biological_process:drug transmembrane transport(GO:0006855)
Solyc01g066430.2	1302	1.61128	8.77e-27	Ups		molecular_function:zinc ion binding(GO:0008270);molecular_function:protein binding(GO:0005515)
Solyc08g016600.1	1534	2.48744	1.37e-26	Ups		molecular_function:cysteine-type peptidase activity(GO:0008234);biological_process:proteolysis(GO:0006508)
Solyc01g006540.2	10211	2.13417	1.5e-26	Ups	K00454	molecular_function:protein binding(GO:0005515);biological_process:oxidation-reduction process(GO:0055114);molecular_function:metal ion binding(GO:0046872);molecular_function:oxidoreductase activity, acting on single donors with incorporation of molecular oxygen, incorporation of two atoms of oxygen(GO:0016702)
Solyc09g075670.1	951	-1.98527	1.65e-26	Down
Solyc06g074030.1	795	1.75356	1.7e-26	Ups	K12581	cellular_component:nucleus(GO:0005634)
Solyc12g035130.1	7557	1.00669	2.14e-26	Ups	K12823	molecular_function:protein binding(GO:0005515);molecular_function:hydrolase activity(GO:0016787);molecular_function:ATP binding(GO:0005524);molecular_function:DNA binding(GO:0003677)
Solyc07g007750.2	1267	1.29051	2.59e-26	Ups
Solyc05g008440.1	5032	1.21892	3.28e-26	Ups
Solyc09g092500.1	1413	2.54584	3.8e-26	Ups	K12338	molecular_function:transferase activity, transferring hexosyl groups(GO:0016758);biological_process:metabolic process(GO:0008152)
Solyc09g007920.2	9733	1.40939	4.16e-26	Ups	K10775
Solyc02g091920.2	1632	-1.72191	4.22e-26	Down	K08235	cellular_component:apoplast(GO:0048046);molecular_function:xyloglucan:xyloglucosyl transferase activity(GO:0016762);biological_process:cellular glucan metabolic process(GO:0006073);cellular_component:cell wall(GO:0005618);biological_process:carbohydrate metabolic process(GO:0005975);molecular_function:hydrolase activity, hydrolyzing O-glycosyl compounds(GO:0004553)
Solyc12g006230.1	3441	1.88443	4.79e-26	Ups	K16285	molecular_function:zinc ion binding(GO:0008270);molecular_function:protein binding(GO:0005515)
Solyc06g071570.2	3319	-1.61024	5.2e-26	Down	K14638	cellular_component:membrane(GO:0016020);biological_process:transport(GO:0006810);molecular_function:transporter activity(GO:0005215)
Solyc03g007240.2	5945	1.33194	9.95e-26	Ups	K00797
Solyc06g053910.2	2430	1.17303	1.81e-25	Ups
Solyc10g046920.1	804	3.67224	2.29e-25	Ups
Solyc09g007790.1	477	2.78938	2.41e-25	Ups
Solyc04g011430.2	3588	1.22071	3.29e-25	Ups	K10575
Solyc02g085020.2	3386	-3.28138	5.35e-25	Down	K13082	molecular_function:coenzyme binding(GO:0050662);molecular_function:catalytic activity(GO:0003824)
Solyc09g065180.2	2706	-1.00628	8.55e-25	Down		molecular_function:coenzyme binding(GO:0050662);molecular_function:catalytic activity(GO:0003824)
Solyc01g091170.2	2454	1.76057	1.02e-24	Ups	K01476	molecular_function:metal ion binding(GO:0046872)
Solyc02g083490.2	1358	-2.04668	1.6e-24	Down	K00430	biological_process:oxidation-reduction process(GO:0055114);molecular_function:heme binding(GO:0020037);biological_process:response to oxidative stress(GO:0006979);molecular_function:peroxidase activity(GO:0004601)
Solyc03g115650.2	3589	1.52734	2.7e-24	Ups	K03263	biological_process:positive regulation of translational termination(GO:0045905);biological_process:positive regulation of translational elongation(GO:0045901);molecular_function:ribosome binding(GO:0043022);biological_process:translational frameshifting(GO:0006452);molecular_function:translation elongation factor activity(GO:0003746);molecular_function:RNA binding(GO:0003723)
Solyc03g025720.2	3847	1.62553	5.27e-24	Ups		biological_process:metabolic process(GO:0008152);molecular_function:catalytic activity(GO:0003824)
Solyc07g043400.1	1083	1.06034	8.11e-24	Ups
Solyc07g043420.2	1726	1.10089	9.43e-24	Ups		biological_process:oxidation-reduction process(GO:0055114);molecular_function:oxidoreductase activity(GO:0016491)
Solyc02g083250.2	1222	1.14549	9.52e-24	Ups
Solyc03g121880.2	5721	1.23653	9.82e-24	Ups	K14497	molecular_function:catalytic activity(GO:0003824);biological_process:protein dephosphorylation(GO:0006470);molecular_function:protein serine/threonine phosphatase activity(GO:0004722)
Solyc02g080880.2	5761	1.00858	1.59e-23	Ups	K08245	biological_process:lipid metabolic process(GO:0006629);biological_process:proteolysis(GO:0006508);molecular_function:aspartic-type endopeptidase activity(GO:0004190)
Solyc10g086280.1	1320	1.91637	1.69e-23	Ups		molecular_function:metal ion binding(GO:0046872);biological_process:metal ion transport(GO:0030001)
Solyc08g078010.2	3619	-1.22644	1.73e-23	Down	K02884	biological_process:translation(GO:0006412);cellular_component:ribosome(GO:0005840);cellular_component:intracellular(GO:0005622);molecular_function:structural constituent of ribosome(GO:0003735)
Solyc01g108080.2	3693	1.35152	2.85e-23	Ups	K14432	molecular_function:sequence-specific DNA binding(GO:0043565);biological_process:regulation of transcription, DNA-templated(GO:0006355);molecular_function:sequence-specific DNA binding transcription factor activity(GO:0003700)
Solyc10g005400.2	1552	-1.4534	2.89e-23	Down	K00469	biological_process:oxidation-reduction process(GO:0055114);molecular_function:inositol oxygenase activity(GO:0050113);biological_process:inositol catabolic process(GO:0019310);cellular_component:cytoplasm(GO:0005737);molecular_function:iron ion binding(GO:0005506)
Solyc12g014480.1	5338	1.49521	2.93e-23	Ups
Solyc02g089540.2	3481	1.96009	3.34e-23	Ups		molecular_function:zinc ion binding(GO:0008270);cellular_component:intracellular(GO:0005622);molecular_function:protein binding(GO:0005515)
Solyc03g117420.2	15125	1.3902	3.4e-23	Ups		molecular_function:protein binding(GO:0005515)
Solyc09g010860.2	3709	1.09249	3.64e-23	Ups
Solyc06g051860.1	4328	2.87976	4.41e-23	Ups	K08176	biological_process:transmembrane transport(GO:0055085);cellular_component:integral component of membrane(GO:0016021)
Solyc08g008370.2	3214	1.27575	4.58e-23	Ups
Solyc11g006180.1	5163	1.1626	5.87e-23	Ups	K14509	molecular_function:protein binding(GO:0005515);biological_process:phosphorelay signal transduction system(GO:0000160)
Solyc05g009310.2	2142	-2.84376	6.78e-23	Down		molecular_function:zinc ion binding(GO:0008270);cellular_component:intracellular(GO:0005622);molecular_function:protein binding(GO:0005515)
Solyc02g085120.2	7530	-2.0144	7.16e-23	Down	K05909	molecular_function:copper ion binding(GO:0005507);biological_process:oxidation-reduction process(GO:0055114);molecular_function:oxidoreductase activity(GO:0016491)
Solyc02g083000.1	858	3.52902	8.42e-23	Ups
Solyc05g009350.2	10784	1.22899	8.76e-23	Ups		molecular_function:metal ion binding(GO:0046872)
Solyc03g122340.2	4454	1.21515	9.31e-23	Ups	K00454	molecular_function:protein binding(GO:0005515);biological_process:oxidation-reduction process(GO:0055114);molecular_function:metal ion binding(GO:0046872);molecular_function:oxidoreductase activity, acting on single donors with incorporation of molecular oxygen, incorporation of two atoms of oxygen(GO:0016702)
Solyc06g063280.1	786	1.99531	9.55e-23	Ups
Solyc11g069850.1	5313	2.12504	1.29e-22	Ups
Solyc07g056400.1	1452	1.83789	1.62e-22	Ups		biological_process:protein phosphorylation(GO:0006468);molecular_function:protein kinase activity(GO:0004672)
Solyc03g083350.2	6469	1.25167	1.73e-22	Ups		molecular_function:protein binding(GO:0005515);molecular_function:phosphotransferase activity, alcohol group as acceptor(GO:0016773)
Solyc10g081040.1	588	1.19472	1.91e-22	Ups
Solyc09g011810.2	2615	-1.17194	2.14e-22	Down	K03841	molecular_function:phosphoric ester hydrolase activity(GO:0042578);molecular_function:fructose 1,6-bisphosphate 1-phosphatase activity(GO:0042132);biological_process:carbohydrate metabolic process(GO:0005975)
Solyc01g103970.2	3946	1.63997	2.34e-22	Ups	K15707	molecular_function:metal ion binding(GO:0046872)
Solyc01g095030.2	8998	1.50524	3.13e-22	Ups
Solyc05g010810.1	3626	1.08248	4.36e-22	Ups		molecular_function:phosphotransferase activity, alcohol group as acceptor(GO:0016773)
Solyc07g051820.2	12992	-1.80274	4.43e-22	Down		biological_process:cellulose biosynthetic process(GO:0030244);molecular_function:cellulose synthase (UDP-forming) activity(GO:0016760);cellular_component:membrane(GO:0016020)
Solyc06g005400.1	150	1.63265	7.5e-22	Ups
Solyc03g006400.2	4103	-1.14075	7.81e-22	Down		biological_process:protein phosphorylation(GO:0006468);molecular_function:protein kinase activity(GO:0004672);molecular_function:protein serine/threonine kinase activity(GO:0004674)
Solyc01g097520.2	2253	1.08524	8.76e-22	Ups		molecular_function:calcium-dependent phospholipid binding(GO:0005544);molecular_function:calcium ion binding(GO:0005509)
Solyc09g065100.1	8077	-2.21741	1.01e-21	Down		molecular_function:protein dimerization activity(GO:0046983)
Solyc12g038510.1	11812	2.33582	1.36e-21	Ups		molecular_function:protein dimerization activity(GO:0046983);molecular_function:DNA binding(GO:0003677);biological_process:regulation of transcription, DNA-templated(GO:0006355);cellular_component:nucleus(GO:0005634);molecular_function:sequence-specific DNA binding transcription factor activity(GO:0003700)
Solyc12g095750.1	5748	-2.17484	1.47e-21	Down		biological_process:transmembrane transport(GO:0055085);cellular_component:integral component of membrane(GO:0016021)
Solyc02g081670.1	1368	2.72176	2.16e-21	Ups		molecular_function:protein binding(GO:0005515)
Solyc06g005310.2	1388	-3.30109	2.25e-21	Down	K09422
Solyc09g074930.2	2002	1.44448	2.68e-21	Ups
Solyc05g014260.2	6817	1.28204	3.08e-21	Ups	K14491	biological_process:phosphorelay signal transduction system(GO:0000160)
Solyc09g090500.2	3038	1.98364	5.18e-21	Ups	K00574
Solyc02g065570.1	153	1.73947	5.46e-21	Ups
Solyc10g011660.2	29275	-1.30727	5.94e-21	Down	K14506
Solyc04g071900.2	3012	1.02261	6.27e-21	Ups	K00430	biological_process:oxidation-reduction process(GO:0055114);molecular_function:heme binding(GO:0020037);biological_process:response to oxidative stress(GO:0006979);molecular_function:peroxidase activity(GO:0004601)
Solyc02g086880.2	15124	1.05544	6.56e-21	Ups	K00122	biological_process:oxidation-reduction process(GO:0055114);molecular_function:NAD binding(GO:0051287);molecular_function:oxidoreductase activity, acting on the CH-OH group of donors, NAD or NADP as acceptor(GO:0016616);biological_process:metabolic process(GO:0008152)
Solyc01g099800.2	1021	1.94238	8.64e-21	Ups
Solyc04g080280.2	3091	1.26149	8.86e-21	Ups
Solyc11g069250.1	1858	-1.79576	9.94e-21	Down
Solyc08g079730.1	1443	-1.5472	1.22e-20	Down	K03327	biological_process:transmembrane transport(GO:0055085);cellular_component:membrane(GO:0016020);molecular_function:antiporter activity(GO:0015297);molecular_function:drug transmembrane transporter activity(GO:0015238);biological_process:drug transmembrane transport(GO:0006855)
Solyc10g081840.1	3707	2.56567	1.43e-20	Ups	K08064	biological_process:regulation of transcription, DNA-templated(GO:0006355);molecular_function:sequence-specific DNA binding transcription factor activity(GO:0003700)
Solyc07g008300.1	3117	-2.32072	1.46e-20	Down		biological_process:oxidation-reduction process(GO:0055114);molecular_function:2 iron, 2 sulfur cluster binding(GO:0051537);molecular_function:oxidoreductase activity(GO:0016491);biological_process:aromatic compound catabolic process(GO:0019439);molecular_function:oxidoreductase activity, acting on paired donors, with incorporation or reduction of molecular oxygen, NAD(P)H as one donor, and incorp…
Solyc06g035760.2	1788	-2.72922	1.48e-20	Down		biological_process:oxidation-reduction process(GO:0055114);molecular_function:heme binding(GO:0020037);molecular_function:oxidoreductase activity, acting on paired donors, with incorporation or reduction of molecular oxygen(GO:0016705);molecular_function:iron ion binding(GO:0005506)
Solyc04g077980.1	783	2.1288	1.62e-20	Ups
Solyc07g045190.1	2252	1.43718	1.73e-20	Ups	K16285	molecular_function:zinc ion binding(GO:0008270);molecular_function:protein binding(GO:0005515)
Solyc01g092950.2	2714	1.23814	1.82e-20	Ups		biological_process:regulation of transcription, DNA-templated(GO:0006355);cellular_component:nucleus(GO:0005634);molecular_function:sequence-specific DNA binding transcription factor activity(GO:0003700)
Solyc05g056620.1	15185	1.54791	1.88e-20	Ups	K09264	molecular_function:protein dimerization activity(GO:0046983);molecular_function:DNA binding(GO:0003677);biological_process:regulation of transcription, DNA-templated(GO:0006355);cellular_component:nucleus(GO:0005634);molecular_function:sequence-specific DNA binding transcription factor activity(GO:0003700)
Solyc03g097820.1	3031	1.06748	2.93e-20	Ups		molecular_function:protein dimerization activity(GO:0046983)
Solyc06g059710.2	3164	2.28574	3.25e-20	Ups	K03921	biological_process:oxidation-reduction process(GO:0055114);molecular_function:acyl-[acyl-carrier-protein] desaturase activity(GO:0045300);biological_process:fatty acid metabolic process(GO:0006631)
Solyc08g006150.2	3357	1.0345	3.44e-20	Ups
Solyc03g082370.1	270	3.10006	3.95e-20	Ups
Solyc04g051280.2	5086	1.05313	4.32e-20	Ups
Solyc04g064630.2	3784	-1.57897	6.3e-20	Down	K15382
Solyc07g063930.2	3861	1.65023	6.82e-20	Ups	K08202	biological_process:transmembrane transport(GO:0055085);molecular_function:transmembrane transporter activity(GO:0022857);cellular_component:integral component of membrane(GO:0016021)
Solyc09g072630.2	2263	1.5001	8.2e-20	Ups		molecular_function:protein binding(GO:0005515)
Solyc03g098240.2	4941	1.27273	8.81e-20	Ups	K01580	molecular_function:pyridoxal phosphate binding(GO:0030170);biological_process:carboxylic acid metabolic process(GO:0019752);molecular_function:carboxy-lyase activity(GO:0016831)
Solyc12g010030.1	282	2.28147	9.42e-20	Ups	K01255	biological_process:proteolysis(GO:0006508);cellular_component:intracellular(GO:0005622);molecular_function:aminopeptidase activity(GO:0004177)
Solyc12g019710.1	2679	1.15403	9.92e-20	Ups
Solyc02g090540.2	2457	-2.2421	1.12e-19	Down
Solyc06g005650.2	1114	1.03982	1.18e-19	Ups	K11982
Solyc12g009200.1	2594	-1.48223	1.21e-19	Down	K08908	cellular_component:membrane(GO:0016020);biological_process:photosynthesis, light harvesting(GO:0009765)
Solyc10g006660.2	9388	1.93154	1.24e-19	Ups
Solyc05g005150.1	1667	1.64991	1.25e-19	Ups		molecular_function:protein binding(GO:0005515)
Solyc10g009080.2	4248	1.55208	1.37e-19	Ups		cellular_component:nucleus(GO:0005634);molecular_function:DNA binding(GO:0003677)
Solyc07g041830.2	14938	1.17344	1.45e-19	Ups
Solyc03g005780.1	976	-1.1946	2.15e-19	Down	K08912	cellular_component:membrane(GO:0016020);biological_process:photosynthesis, light harvesting(GO:0009765)
Solyc09g075480.2	7770	-1.00092	2.77e-19	Down	K10406	molecular_function:protein binding(GO:0005515);molecular_function:microtubule binding(GO:0008017);biological_process:microtubule-based movement(GO:0007018);molecular_function:ATP binding(GO:0005524);molecular_function:microtubule motor activity(GO:0003777);cellular_component:kinesin complex(GO:0005871)
Solyc09g015700.2	3811	1.6499	2.9e-19	Ups
Solyc06g067980.2	722	2.16326	2.95e-19	Ups
Solyc12g096770.1	1326	1.54002	3.42e-19	Ups		molecular_function:transferase activity, transferring acyl groups other than amino-acyl groups(GO:0016747)
Solyc11g009080.1	3676	1.09425	3.94e-19	Ups	K01626	biological_process:aromatic amino acid family biosynthetic process(GO:0009073);molecular_function:3-deoxy-7-phosphoheptulonate synthase activity(GO:0003849)
Solyc07g053120.2	4547	-1.6318	4.17e-19	Down		biological_process:recognition of pollen(GO:0048544);biological_process:protein phosphorylation(GO:0006468);molecular_function:protein kinase activity(GO:0004672)
Solyc02g089620.2	2123	-2.85821	5.57e-19	Down	K00318	biological_process:proline catabolic process(GO:0006562);molecular_function:proline dehydrogenase activity(GO:0004657)
Solyc10g009580.2	2075	1.57436	6.3e-19	Ups	K08237	molecular_function:transferase activity, transferring hexosyl groups(GO:0016758);biological_process:metabolic process(GO:0008152)
Solyc07g005190.2	4827	-1.38897	8.02e-19	Down	K01285	molecular_function:serine-type peptidase activity(GO:0008236);biological_process:proteolysis(GO:0006508)
Solyc06g051940.2	2055	2.89855	8.67e-19	Ups	K14497	molecular_function:catalytic activity(GO:0003824);biological_process:protein dephosphorylation(GO:0006470);molecular_function:protein serine/threonine phosphatase activity(GO:0004722)
Solyc02g086180.2	2530	1.35404	9.28e-19	Ups	K00227	biological_process:oxidation-reduction process(GO:0055114);molecular_function:oxidoreductase activity(GO:0016491);biological_process:fatty acid biosynthetic process(GO:0006633);molecular_function:iron ion binding(GO:0005506)
Solyc07g062100.2	1482	-1.30531	9.86e-19	Down	K11380	molecular_function:protein binding(GO:0005515)
Solyc08g079700.1	2216	2.8573	1e-18	Ups		molecular_function:zinc ion binding(GO:0008270);molecular_function:DNA binding(GO:0003677)
Solyc07g056480.2	9565	1.29325	1.06e-18	Ups	K00799	molecular_function:protein binding(GO:0005515)
Solyc01g073770.2	1302	1.06258	1.06e-18	Ups
Solyc01g101240.2	5159	1.06703	1.08e-18	Ups	K08245	biological_process:lipid metabolic process(GO:0006629);biological_process:proteolysis(GO:0006508);molecular_function:aspartic-type endopeptidase activity(GO:0004190)
Solyc03g083560.1	1050	-1.00753	1.39e-18	Down
Solyc06g076400.2	2298	1.67322	1.62e-18	Ups	K14497	biological_process:protein dephosphorylation(GO:0006470);molecular_function:protein serine/threonine phosphatase activity(GO:0004722)
Solyc01g104650.2	3717	1.56387	1.72e-18	Ups	K14432	molecular_function:sequence-specific DNA binding(GO:0043565);biological_process:regulation of transcription, DNA-templated(GO:0006355);molecular_function:sequence-specific DNA binding transcription factor activity(GO:0003700)
Solyc10g084890.1	1513	2.57507	1.81e-18	Ups		molecular_function:transferase activity, transferring hexosyl groups(GO:0016758);biological_process:metabolic process(GO:0008152)
Solyc01g067510.2	3344	-1.74581	1.97e-18	Down		biological_process:protein phosphorylation(GO:0006468);molecular_function:ATP binding(GO:0005524);molecular_function:protein kinase activity(GO:0004672)
Solyc10g038080.1	8905	-1.68043	2.06e-18	Down	K13832	biological_process:oxidation-reduction process(GO:0055114);molecular_function:shikimate 3-dehydrogenase (NADP+) activity(GO:0004764);molecular_function:3-dehydroquinate dehydratase activity(GO:0003855)
Solyc12g098310.1	2251	1.26492	2.13e-18	Ups		biological_process:cell cycle arrest(GO:0007050);cellular_component:nucleus(GO:0005634);molecular_function:cyclin-dependent protein serine/threonine kinase inhibitor activity(GO:0004861)
Solyc10g045240.1	5017	-1.22436	2.14e-18	Down	K01188	biological_process:carbohydrate metabolic process(GO:0005975);molecular_function:hydrolase activity, hydrolyzing O-glycosyl compounds(GO:0004553)
Solyc12g089330.1	5034	-2.65035	2.19e-18	Down		molecular_function:protein binding(GO:0005515)
Solyc01g102390.2	7801	-1.17878	2.19e-18	Down
Solyc05g006550.2	4298	1.04255	2.31e-18	Ups		molecular_function:protein binding(GO:0005515)
Solyc04g007820.2	1247	2.13388	2.87e-18	Ups		biological_process:response to biotic stimulus(GO:0009607);biological_process:defense response(GO:0006952)
Solyc01g087970.2	6137	-2.58764	3.53e-18	Down	K16297	biological_process:proteolysis(GO:0006508);molecular_function:serine-type carboxypeptidase activity(GO:0004185)
Solyc09g075550.2	4839	-1.01592	3.55e-18	Down	K00770
Solyc03g116460.2	3661	-1.46035	4.41e-18	Down		molecular_function:racemase activity, acting on amino acids and derivatives(GO:0036361);biological_process:nitrogen compound metabolic process(GO:0006807)
Solyc02g090770.1	612	2.71743	5.17e-18	Ups		biological_process:regulation of transcription, DNA-templated(GO:0006355);molecular_function:sequence-specific DNA binding transcription factor activity(GO:0003700)
Solyc03g118160.1	2221	1.26579	5.23e-18	Ups		biological_process:regulation of transcription, DNA-templated(GO:0006355);molecular_function:DNA binding(GO:0003677)
Solyc07g062490.1	894	-1.70718	6.88e-18	Down
Solyc01g106690.2	1840	-1.37805	8.04e-18	Down
Solyc08g076730.2	1431	1.34685	9.79e-18	Ups
Solyc10g007800.2	1612	1.0313	9.86e-18	Ups
Solyc11g007200.1	2412	-1.19198	1e-17	Down	K07213	molecular_function:metal ion binding(GO:0046872);biological_process:metal ion transport(GO:0030001)
Solyc07g008570.2	7178	1.75539	1.03e-17	Ups		molecular_function:hydrolase activity(GO:0016787)
Solyc05g056370.2	5154	-1.03562	1.17e-17	Down		molecular_function:protein binding(GO:0005515);biological_process:protein phosphorylation(GO:0006468);molecular_function:ATP binding(GO:0005524);molecular_function:protein kinase activity(GO:0004672)
Solyc11g012690.1	3257	-3.03297	1.23e-17	Down		molecular_function:metal ion binding(GO:0046872);biological_process:metal ion transport(GO:0030001)
Solyc06g051750.2	7030	-1.00966	1.43e-17	Down	K09588	biological_process:oxidation-reduction process(GO:0055114);molecular_function:heme binding(GO:0020037);molecular_function:oxidoreductase activity, acting on paired donors, with incorporation or reduction of molecular oxygen(GO:0016705);molecular_function:iron ion binding(GO:0005506)
Solyc02g089610.1	3295	1.13193	1.64e-17	Ups	K01611	biological_process:spermidine biosynthetic process(GO:0008295);biological_process:spermine biosynthetic process(GO:0006597);molecular_function:adenosylmethionine decarboxylase activity(GO:0004014)
Solyc01g102610.2	4734	1.55075	1.71e-17	Ups		biological_process:oxidation-reduction process(GO:0055114);molecular_function:oxidoreductase activity(GO:0016491)
Solyc05g010470.2	5559	1.66927	2.02e-17	Ups
Solyc04g076990.2	3776	1.41655	2.16e-17	Ups		biological_process:protein phosphorylation(GO:0006468);molecular_function:ATP binding(GO:0005524);molecular_function:protein kinase activity(GO:0004672)
Solyc07g054730.1	291	1.27808	2.61e-17	Ups
Solyc07g063350.2	4896	-1.56007	3.7e-17	Down
Solyc03g093550.1	726	1.78782	3.92e-17	Ups	K09286	biological_process:regulation of transcription, DNA-templated(GO:0006355);molecular_function:sequence-specific DNA binding transcription factor activity(GO:0003700)
Solyc05g015450.1	3983	2.74209	4.32e-17	Ups
Solyc04g005380.2	5044	2.47407	6.65e-17	Ups		biological_process:signal transduction(GO:0007165)
Solyc03g098020.2	7228	1.03191	7.45e-17	Ups	K01054
Solyc06g036170.1	1797	1.09486	7.67e-17	Ups
Solyc04g081890.1	405	-1.45684	7.73e-17	Down	K19037	molecular_function:zinc ion binding(GO:0008270);molecular_function:protein binding(GO:0005515)
Solyc03g116630.2	1125	2.17998	7.74e-17	Ups
Solyc08g014000.2	6581	1.83974	9.13e-17	Ups	K15718	molecular_function:protein binding(GO:0005515);biological_process:oxidation-reduction process(GO:0055114);molecular_function:metal ion binding(GO:0046872);molecular_function:oxidoreductase activity, acting on single donors with incorporation of molecular oxygen, incorporation of two atoms of oxygen(GO:0016702)
Solyc09g018170.2	4896	-1.51557	9.63e-17	Down	K08867	biological_process:protein phosphorylation(GO:0006468);molecular_function:ATP binding(GO:0005524);molecular_function:protein kinase activity(GO:0004672)
Solyc12g017530.1	294	2.48747	1e-16	Ups
Solyc01g005300.2	5292	-1.05826	1.03e-16	Down	K12116	molecular_function:protein binding(GO:0005515);biological_process:regulation of circadian rhythm(GO:0042752)
Solyc10g048030.1	543	1.99665	1.26e-16	Ups		biological_process:response to biotic stimulus(GO:0009607);biological_process:defense response(GO:0006952)
Solyc03g097170.2	3429	-1.42557	1.4e-16	Down		biological_process:oxidation-reduction process(GO:0055114);molecular_function:oxidoreductase activity, acting on the CH-OH group of donors, NAD or NADP as acceptor(GO:0016616);biological_process:steroid biosynthetic process(GO:0006694);molecular_function:3-beta-hydroxy-delta5-steroid dehydrogenase activity(GO:0003854)
Solyc06g072430.1	1122	3.04058	1.48e-16	Ups		molecular_function:protein binding(GO:0005515);molecular_function:chaperone binding(GO:0051087)
Solyc11g066410.1	4182	-1.03138	1.58e-16	Down	K02939	biological_process:translation(GO:0006412);cellular_component:ribosome(GO:0005840);cellular_component:intracellular(GO:0005622);molecular_function:structural constituent of ribosome(GO:0003735)
Solyc10g006700.1	369	1.84353	1.59e-16	Ups
Solyc01g105500.2	3138	2.20112	1.79e-16	Ups		molecular_function:hydrolase activity, acting on glycosyl bonds(GO:0016798);biological_process:carbohydrate metabolic process(GO:0005975);molecular_function:hydrolase activity, hydrolyzing O-glycosyl compounds(GO:0004553)
Solyc07g008710.2	1255	1.27	1.83e-16	Ups		biological_process:response to biotic stimulus(GO:0009607);biological_process:defense response(GO:0006952)
Solyc04g049800.2	3571	-1.32651	1.93e-16	Down	K09284	biological_process:regulation of transcription, DNA-templated(GO:0006355);molecular_function:sequence-specific DNA binding transcription factor activity(GO:0003700);biological_process:multicellular organismal development(GO:0007275)
Solyc11g065070.1	5057	1.19484	2.04e-16	Ups	K01640	molecular_function:catalytic activity(GO:0003824)
Solyc01g111840.2	4701	-1.23738	2.17e-16	Down		biological_process:transmembrane transport(GO:0055085);cellular_component:integral component of membrane(GO:0016021)
Solyc02g062650.2	2412	-1.64468	2.28e-16	Down	K05909	molecular_function:copper ion binding(GO:0005507);biological_process:oxidation-reduction process(GO:0055114);molecular_function:oxidoreductase activity(GO:0016491)
Solyc07g064950.2	6140	-1.00083	2.37e-16	Down		biological_process:protein transport(GO:0015031);biological_process:protein folding(GO:0006457)
Solyc03g120470.2	9241	-1.00683	2.72e-16	Down	K00784	biological_process:tRNA processing(GO:0008033);cellular_component:membrane(GO:0016020);biological_process:transport(GO:0006810);molecular_function:transporter activity(GO:0005215)
Solyc10g008410.1	1648	1.5647	2.78e-16	Ups	K10666	molecular_function:metal ion binding(GO:0046872)
Solyc01g105800.2	8829	1.31046	2.88e-16	Ups		biological_process:regulation of transcription, DNA-templated(GO:0006355);cellular_component:nucleus(GO:0005634);molecular_function:sequence-specific DNA binding transcription factor activity(GO:0003700);molecular_function:protein dimerization activity(GO:0046983);molecular_function:DNA binding(GO:0003677)
Solyc02g078450.2	1870	-1.24332	2.94e-16	Down	K17345	cellular_component:integral component of membrane(GO:0016021)
Solyc07g056640.1	1208	-1.23992	3.3e-16	Down
Solyc12g009820.1	3817	-1.06924	3.54e-16	Down	K03715	molecular_function:transferase activity, transferring hexosyl groups(GO:0016758)
Solyc09g082760.2	4450	2.37681	3.54e-16	Ups	K08245	biological_process:lipid metabolic process(GO:0006629);biological_process:proteolysis(GO:0006508);molecular_function:aspartic-type endopeptidase activity(GO:0004190)
Solyc01g006390.2	1398	1.0046	3.7e-16	Ups
Solyc01g087240.2	6920	1.01251	3.78e-16	Ups	K08064	biological_process:regulation of transcription, DNA-templated(GO:0006355);molecular_function:sequence-specific DNA binding transcription factor activity(GO:0003700)
Solyc03g112340.1	1197	1.64622	6.14e-16	Ups	K10664	molecular_function:zinc ion binding(GO:0008270);molecular_function:protein binding(GO:0005515)
Solyc09g090900.2	4782	1.9339	6.67e-16	Ups	K01703	biological_process:metabolic process(GO:0008152)
Solyc11g022590.1	678	2.23874	6.82e-16	Ups		molecular_function:endopeptidase inhibitor activity(GO:0004866)
Solyc06g060590.2	4241	-2.33296	7.88e-16	Down	K15382
Solyc03g119990.2	5628	-1.117	9.21e-16	Down
Solyc12g005400.1	6448	-1.19031	1.01e-15	Down		biological_process:transmembrane transport(GO:0055085);cellular_component:membrane(GO:0016020);biological_process:ion transport(GO:0006811);molecular_function:ion channel activity(GO:0005216)
Solyc06g068680.2	5485	-1.64215	1.04e-15	Down	K13447	biological_process:oxidation-reduction process(GO:0055114);molecular_function:oxidoreductase activity(GO:0016491);molecular_function:oxidoreductase activity, acting on NAD(P)H, oxygen as acceptor(GO:0050664);molecular_function:peroxidase activity(GO:0004601)
Solyc08g082890.2	1362	1.70366	1.05e-15	Ups	K09422
Solyc02g082510.1	1278	-1.14058	1.33e-15	Down	K14209
Solyc02g094190.2	3039	-1.37254	1.36e-15	Down
Solyc10g078270.1	2118	2.85219	1.73e-15	Ups		cellular_component:integral component of membrane(GO:0016021);cellular_component:membrane(GO:0016020);molecular_function:transmembrane transporter activity(GO:0022857)
Solyc11g009020.1	2716	-1.17899	2.34e-15	Down
Solyc10g076250.1	3815	1.05477	2.38e-15	Ups	K00827	molecular_function:pyridoxal phosphate binding(GO:0030170);molecular_function:transaminase activity(GO:0008483)
Solyc09g091510.2	2152	-2.75705	2.49e-15	Down	K00660	molecular_function:transferase activity, transferring acyl groups other than amino-acyl groups(GO:0016747);biological_process:lipid biosynthetic process(GO:0008610)
Solyc01g095960.2	2854	2.68084	2.53e-15	Ups		biological_process:glycerolipid biosynthetic process(GO:0045017);molecular_function:diacylglycerol O-acyltransferase activity(GO:0004144)
Solyc04g077810.1	741	2.74265	2.54e-15	Ups
Solyc08g080540.2	1737	2.89434	4.96e-15	Ups	K09419	molecular_function:sequence-specific DNA binding(GO:0043565);biological_process:regulation of transcription, DNA-templated(GO:0006355);cellular_component:nucleus(GO:0005634);molecular_function:sequence-specific DNA binding transcription factor activity(GO:0003700)
Solyc01g007470.1	387	-1.78107	5.24e-15	Down	K02887	molecular_function:rRNA binding(GO:0019843);biological_process:translation(GO:0006412);cellular_component:ribosome(GO:0005840);cellular_component:intracellular(GO:0005622);molecular_function:structural constituent of ribosome(GO:0003735)
Solyc01g080150.2	1754	1.77451	5.57e-15	Ups	K10760	biological_process:tRNA processing(GO:0008033)
Solyc02g092820.2	2708	1.18898	6.31e-15	Ups	K14487
Solyc05g026490.2	9452	-2.12004	6.66e-15	Down		molecular_function:intramolecular transferase activity, phosphotransferases(GO:0016868);biological_process:carbohydrate metabolic process(GO:0005975)
Solyc02g071930.1	879	-1.04006	7.03e-15	Down	K15731
Solyc09g065850.2	1216	1.11436	7.37e-15	Ups	K14484	biological_process:regulation of transcription, DNA-templated(GO:0006355);cellular_component:nucleus(GO:0005634)
Solyc02g090580.2	3830	-1.0246	8.39e-15	Down
Solyc12g098590.1	2464	-2.76339	8.99e-15	Down		molecular_function:transferase activity, transferring hexosyl groups(GO:0016758);biological_process:metabolic process(GO:0008152)
Solyc12g088320.1	1909	-1.12837	9.18e-15	Down	K09377	molecular_function:zinc ion binding(GO:0008270)
Solyc04g071340.2	4722	1.35838	9.84e-15	Ups	K03841	molecular_function:phosphoric ester hydrolase activity(GO:0042578);molecular_function:fructose 1,6-bisphosphate 1-phosphatase activity(GO:0042132);biological_process:carbohydrate metabolic process(GO:0005975)
Solyc09g072820.2	6388	-1.01295	1.01e-14	Down	K10999
Solyc03g111120.2	12859	-1.84278	1.07e-14	Down	K01638	biological_process:glyoxylate cycle(GO:0006097);molecular_function:malate synthase activity(GO:0004474)
Solyc01g097240.2	1677	1.93959	1.08e-14	Ups		biological_process:defense response to fungus(GO:0050832);biological_process:defense response to bacterium(GO:0042742)
Solyc06g009190.2	6045	-1.25476	1.16e-14	Down	K01051	molecular_function:enzyme inhibitor activity(GO:0004857);biological_process:cell wall modification(GO:0042545);molecular_function:pectinesterase activity(GO:0030599);cellular_component:cell wall(GO:0005618)
Solyc02g081360.2	2072	-1.55024	1.19e-14	Down		biological_process:metabolic process(GO:0008152);molecular_function:catalytic activity(GO:0003824)
Solyc10g055260.1	4758	-1.56932	1.38e-14	Down	K13946
Solyc02g084980.2	1601	2.5044	1.45e-14	Ups	K18819	molecular_function:transferase activity, transferring glycosyl groups(GO:0016757)
Solyc01g097510.2	3231	1.42585	1.49e-14	Ups		molecular_function:calcium-dependent phospholipid binding(GO:0005544);molecular_function:calcium ion binding(GO:0005509)
Solyc01g104770.2	2854	-1.01319	1.58e-14	Down	K10355
Solyc01g008670.2	3145	2.16598	1.9e-14	Ups		biological_process:oxidation-reduction process(GO:0055114);molecular_function:heme binding(GO:0020037);molecular_function:oxidoreductase activity, acting on paired donors, with incorporation or reduction of molecular oxygen(GO:0016705);molecular_function:iron ion binding(GO:0005506)
Solyc09g014250.2	2074	-1.19643	2e-14	Down
Solyc02g084630.2	4145	1.08967	2.01e-14	Ups	K09264	biological_process:regulation of transcription, DNA-templated(GO:0006355);cellular_component:nucleus(GO:0005634);molecular_function:sequence-specific DNA binding transcription factor activity(GO:0003700);molecular_function:protein dimerization activity(GO:0046983);molecular_function:DNA binding(GO:0003677)
Solyc03g098730.1	741	1.57572	2.25e-14	Ups		molecular_function:endopeptidase inhibitor activity(GO:0004866)
Solyc11g010760.1	1425	-1.33322	2.39e-14	Down		molecular_function:transferase activity, transferring hexosyl groups(GO:0016758);biological_process:metabolic process(GO:0008152)
Solyc10g081570.1	6304	1.06835	2.69e-14	Ups
Solyc07g055140.2	4732	-1.1756	2.95e-14	Down
Solyc02g077880.2	1079	1.00141	3.01e-14	Ups
Solyc03g096380.2	9087	-1.02984	3.03e-14	Down
Solyc06g074750.1	852	1.83385	3.19e-14	Ups	K11252	molecular_function:DNA binding(GO:0003677);cellular_component:nucleosome(GO:0000786)
Solyc08g082160.2	1056	-1.4415	4.14e-14	Down
Solyc10g006870.1	4248	-1.04183	4.45e-14	Down		biological_process:protein phosphorylation(GO:0006468);molecular_function:protein kinase activity(GO:0004672)
Solyc02g065060.2	2797	-2.24815	4.49e-14	Down
Solyc07g055120.2	2801	1.29338	4.71e-14	Ups
Solyc03g006220.2	5385	-1.40255	6.61e-14	Down
Solyc11g072980.1	1395	-2.19016	7.01e-14	Down	K15397	molecular_function:transferase activity, transferring acyl groups other than amino-acyl groups(GO:0016747);biological_process:lipid biosynthetic process(GO:0008610);cellular_component:membrane(GO:0016020);biological_process:fatty acid biosynthetic process(GO:0006633)
Solyc02g090720.2	2295	-1.18487	7.57e-14	Down
Solyc02g092790.2	2241	-1.07154	7.57e-14	Down
Solyc05g055330.2	8485	-1.02706	9.2e-14	Down		molecular_function:ATPase activity(GO:0016887);molecular_function:ATP binding(GO:0005524);cellular_component:membrane(GO:0016020)
Solyc02g036370.2	2892	1.41659	9.24e-14	Ups
Solyc02g089200.2	5120	2.70727	1.07e-13	Ups	K09264	biological_process:regulation of transcription, DNA-templated(GO:0006355);cellular_component:nucleus(GO:0005634);molecular_function:sequence-specific DNA binding transcription factor activity(GO:0003700);molecular_function:protein dimerization activity(GO:0046983);molecular_function:DNA binding(GO:0003677)
Solyc02g088180.2	1531	2.46178	1.08e-13	Ups		biological_process:regulation of transcription, DNA-templated(GO:0006355);molecular_function:DNA binding(GO:0003677)
Solyc11g065700.1	8427	1.24785	1.18e-13	Ups	K08064	biological_process:regulation of transcription, DNA-templated(GO:0006355);molecular_function:sequence-specific DNA binding transcription factor activity(GO:0003700)
Solyc04g076980.2	1256	1.5625	1.34e-13	Ups
Solyc01g090740.2	1394	1.87417	1.37e-13	Ups
Solyc10g005500.2	2706	-1.09449	1.4e-13	Down		biological_process:transmembrane transport(GO:0055085);cellular_component:integral component of membrane(GO:0016021);molecular_function:cation transmembrane transporter activity(GO:0008324);biological_process:cation transport(GO:0006812)
Solyc03g097120.2	4671	1.03291	1.47e-13	Ups	K09419	molecular_function:sequence-specific DNA binding(GO:0043565);biological_process:regulation of transcription, DNA-templated(GO:0006355);cellular_component:nucleus(GO:0005634);molecular_function:sequence-specific DNA binding transcription factor activity(GO:0003700)
Solyc11g012410.1	3951	-1.12098	1.64e-13	Down	K10047	biological_process:phosphatidylinositol phosphorylation(GO:0046854)
Solyc06g068450.1	1320	1.40146	1.64e-13	Ups	K07198	biological_process:signal transduction(GO:0007165)
Solyc06g062330.1	1523	1.63998	1.74e-13	Ups	K13495	molecular_function:transferase activity, transferring hexosyl groups(GO:0016758);biological_process:metabolic process(GO:0008152)
Solyc09g090360.2	10536	-1.29734	1.74e-13	Down		cellular_component:integral component of membrane(GO:0016021)
Solyc06g060570.2	2824	-2.50305	1.86e-13	Down
Solyc12g096080.1	2779	2.67701	1.94e-13	Ups		molecular_function:transferase activity, transferring hexosyl groups(GO:0016758);biological_process:metabolic process(GO:0008152)
Solyc06g066170.2	4444	-1.07081	2.04e-13	Down		molecular_function:coenzyme binding(GO:0050662);molecular_function:catalytic activity(GO:0003824)
Solyc05g009420.1	942	-1.15591	2.4e-13	Down
Solyc01g095900.2	15436	-1.02987	2.48e-13	Down	K03255
Solyc09g010940.2	3968	1.15242	2.53e-13	Ups	K07025
Solyc02g077970.2	1435	1.9811	2.59e-13	Ups
Solyc12g005340.1	3212	1.02854	2.72e-13	Ups
Solyc06g073750.2	3621	2.32135	2.74e-13	Ups	K05349	biological_process:carbohydrate metabolic process(GO:0005975);molecular_function:hydrolase activity, hydrolyzing O-glycosyl compounds(GO:0004553)
Solyc03g098790.1	750	2.72672	2.96e-13	Ups		molecular_function:endopeptidase inhibitor activity(GO:0004866)
Solyc12g057140.1	5495	-1.02334	3.03e-13	Down
Solyc10g074920.1	2714	-1.34121	3.13e-13	Down	K19355	biological_process:carbohydrate metabolic process(GO:0005975);molecular_function:hydrolase activity, hydrolyzing O-glycosyl compounds(GO:0004553)
Solyc01g096810.2	2555	1.05347	3.16e-13	Ups	K14514
Solyc12g014350.1	9626	-1.00133	3.41e-13	Down		biological_process:protein phosphorylation(GO:0006468);molecular_function:protein kinase activity(GO:0004672)
Solyc12g096030.1	1035	1.11842	3.43e-13	Ups	K15121
Solyc01g107820.2	1869	2.07009	3.72e-13	Ups		molecular_function:transferase activity, transferring hexosyl groups(GO:0016758);biological_process:metabolic process(GO:0008152)
Solyc05g006510.1	1158	-1.28131	4.85e-13	Down		molecular_function:transferase activity, transferring glycosyl groups(GO:0016757)
Solyc10g079300.1	4903	-1.38301	5.31e-13	Down	K01537	molecular_function:metal ion binding(GO:0046872);molecular_function:nucleotide binding(GO:0000166)
Solyc01g008660.2	4126	1.05686	5.34e-13	Ups		molecular_function:protein binding(GO:0005515)
Solyc01g091920.2	3876	-1.21144	6.79e-13	Down		biological_process:proteolysis(GO:0006508);molecular_function:serine-type endopeptidase activity(GO:0004252)
Solyc06g051930.2	5601	1.00839	6.89e-13	Ups	K00873	molecular_function:potassium ion binding(GO:0030955);biological_process:glycolytic process(GO:0006096);molecular_function:pyruvate kinase activity(GO:0004743);molecular_function:magnesium ion binding(GO:0000287)
Solyc02g081170.2	1894	1.37988	7.09e-13	Ups
Solyc10g008000.1	4241	-1.69209	7.13e-13	Down
Solyc12g049400.1	3297	1.32728	7.24e-13	Ups	K13464
Solyc06g075440.1	5266	-2.39514	7.34e-13	Down	K14638	cellular_component:membrane(GO:0016020);biological_process:transport(GO:0006810);molecular_function:transporter activity(GO:0005215)
Solyc03g119820.1	498	1.59027	7.55e-13	Ups		cellular_component:integral component of membrane(GO:0016021);cellular_component:monolayer-surrounded lipid storage body(GO:0012511)
Solyc06g075220.1	750	-1.15762	7.61e-13	Down
Solyc04g079300.2	9854	1.33829	9.15e-13	Ups		molecular_function:hydrolase activity(GO:0016787)
Solyc01g057170.2	4452	2.03327	1.1e-12	Ups
Solyc01g079170.2	2514	1.72811	1.21e-12	Ups	K18819	molecular_function:transferase activity, transferring glycosyl groups(GO:0016757)
Solyc02g038690.1	405	-1.05063	1.28e-12	Down	K11252	molecular_function:DNA binding(GO:0003677);cellular_component:nucleosome(GO:0000786)
Solyc03g025710.2	2541	1.39751	1.41e-12	Ups		molecular_function:N-acetyltransferase activity(GO:0008080)
Solyc04g074410.1	939	-1.07172	1.47e-12	Down
Solyc06g072350.2	1741	1.61162	1.48e-12	Ups
Solyc07g043240.2	2867	-1.82698	1.53e-12	Down		biological_process:cell wall modification(GO:0042545);molecular_function:pectinesterase activity(GO:0030599);cellular_component:cell wall(GO:0005618)
Solyc02g089420.1	543	-1.28014	1.7e-12	Down		molecular_function:sequence-specific DNA binding(GO:0043565);biological_process:regulation of transcription, DNA-templated(GO:0006355);molecular_function:sequence-specific DNA binding transcription factor activity(GO:0003700)
Solyc08g066740.2	1114	-1.40478	1.86e-12	Down		molecular_function:electron carrier activity(GO:0009055)
Solyc08g067960.2	5981	1.12837	1.87e-12	Ups	K10144	molecular_function:zinc ion binding(GO:0008270)
Solyc09g065760.2	2842	1.30477	1.89e-12	Ups
Solyc06g071750.2	1086	2.49111	1.93e-12	Ups		molecular_function:protein binding(GO:0005515)
Solyc12g006240.1	8168	-1.13906	2.07e-12	Down		molecular_function:zinc ion binding(GO:0008270);cellular_component:intracellular(GO:0005622)
Solyc07g017610.2	13153	1.34428	2.57e-12	Ups	K14157	biological_process:oxidation-reduction process(GO:0055114);molecular_function:oxidoreductase activity(GO:0016491)
Solyc02g078650.2	2804	2.33577	3.07e-12	Ups	K00422	biological_process:oxidation-reduction process(GO:0055114);molecular_function:catechol oxidase activity(GO:0004097);molecular_function:oxidoreductase activity(GO:0016491);biological_process:metabolic process(GO:0008152)
Solyc01g100900.2	3222	-1.44062	3.65e-12	Down		cellular_component:integral component of membrane(GO:0016021);cellular_component:membrane(GO:0016020);molecular_function:transmembrane transporter activity(GO:0022857)
NCRNA_5_96	787	-1.27253	3.75e-12	Down
Solyc03g098320.2	4532	2.24627	3.87e-12	Ups
Solyc03g007540.2	3371	-1.21781	4.26e-12	Down
Solyc12g011040.1	10563	1.38663	5.81e-12	Ups	K00454	molecular_function:protein binding(GO:0005515);biological_process:oxidation-reduction process(GO:0055114);molecular_function:metal ion binding(GO:0046872);molecular_function:oxidoreductase activity, acting on single donors with incorporation of molecular oxygen, incorporation of two atoms of oxygen(GO:0016702)
Solyc03g006880.2	1791	-1.94472	6.36e-12	Down	K05282	biological_process:oxidation-reduction process(GO:0055114);molecular_function:oxidoreductase activity(GO:0016491)
Solyc02g093070.2	2478	2.34134	6.49e-12	Ups		biological_process:oxidation-reduction process(GO:0055114);molecular_function:oxidoreductase activity(GO:0016491)
Solyc03g120380.2	1791	1.46518	6.69e-12	Ups	K14484	biological_process:regulation of transcription, DNA-templated(GO:0006355);cellular_component:nucleus(GO:0005634)
Solyc02g080220.2	2568	1.88113	7.11e-12	Ups	K01051	molecular_function:enzyme inhibitor activity(GO:0004857);biological_process:cell wall modification(GO:0042545);molecular_function:pectinesterase activity(GO:0030599);cellular_component:cell wall(GO:0005618)
Solyc03g031990.2	4912	-1.91007	7.25e-12	Down		biological_process:transmembrane transport(GO:0055085);cellular_component:integral component of membrane(GO:0016021)
Solyc01g079180.2	2604	-1.08486	7.35e-12	Down	K01051	biological_process:cell wall modification(GO:0042545);molecular_function:pectinesterase activity(GO:0030599);cellular_component:cell wall(GO:0005618)
Solyc06g076670.2	3518	2.28545	7.9e-12	Ups		molecular_function:nucleic acid binding(GO:0003676)
Solyc07g008620.1	3096	2.24462	9.11e-12	Ups	K13466	molecular_function:protein binding(GO:0005515)
Solyc05g053760.2	2642	1.17301	9.17e-12	Ups
Solyc08g013840.2	3303	-1.32006	9.56e-12	Down
Solyc10g079990.1	5346	1.01565	1e-11	Ups	K03124	molecular_function:TBP-class protein binding(GO:0017025);molecular_function:zinc ion binding(GO:0008270);biological_process:regulation of transcription, DNA-templated(GO:0006355);biological_process:DNA-templated transcription, initiation(GO:0006352)
Solyc02g014750.1	671	1.22466	1.02e-11	Ups
Solyc10g005360.2	5298	2.51728	1.15e-11	Ups	K04125	biological_process:oxidation-reduction process(GO:0055114);molecular_function:oxidoreductase activity(GO:0016491)
Solyc05g009700.2	3603	1.36006	1.17e-11	Ups
Solyc04g077850.2	2410	1.3724	1.17e-11	Ups		molecular_function:protein binding(GO:0005515)
Solyc10g083380.1	5042	1.49875	1.3e-11	Ups
Solyc01g107370.2	794	-1.53053	1.54e-11	Down
Solyc07g008380.1	1338	2.46081	1.57e-11	Ups		molecular_function:transferase activity, transferring acyl groups other than amino-acyl groups(GO:0016747)
Solyc11g006720.1	1710	1.40677	1.68e-11	Ups
Solyc03g080100.2	2513	1.49569	1.69e-11	Ups		molecular_function:metal ion binding(GO:0046872);biological_process:metal ion transport(GO:0030001)
Solyc04g081560.2	2875	-1.73499	1.81e-11	Down
Solyc08g005050.2	2198	1.12059	1.84e-11	Ups	K13422	molecular_function:protein dimerization activity(GO:0046983)
Solyc03g113350.2	6809	-1.01014	1.9e-11	Down	K16276	molecular_function:zinc ion binding(GO:0008270);molecular_function:protein binding(GO:0005515)
Solyc03g083360.2	3581	-1.13195	1.95e-11	Down		molecular_function:enzyme inhibitor activity(GO:0004857);biological_process:cell wall modification(GO:0042545);molecular_function:pectinesterase activity(GO:0030599);cellular_component:cell wall(GO:0005618)
Solyc04g054310.2	5419	-1.05392	2.05e-11	Down	K00827	molecular_function:pyridoxal phosphate binding(GO:0030170);molecular_function:transaminase activity(GO:0008483)
Solyc01g088430.2	3564	1.77174	2.12e-11	Ups	K15404	biological_process:oxidation-reduction process(GO:0055114);molecular_function:oxidoreductase activity(GO:0016491);biological_process:fatty acid biosynthetic process(GO:0006633);molecular_function:iron ion binding(GO:0005506)
Solyc02g082060.1	642	1.22151	2.22e-11	Ups
Solyc09g075350.2	4618	-1.04259	2.38e-11	Down	K01051	molecular_function:enzyme inhibitor activity(GO:0004857);biological_process:cell wall modification(GO:0042545);molecular_function:pectinesterase activity(GO:0030599);cellular_component:cell wall(GO:0005618)
Solyc07g064160.2	2177	-1.53098	2.4e-11	Down	K03146
Solyc06g060640.1	9375	-1.4038	2.53e-11	Down
Solyc06g059930.2	41065	2.02266	2.53e-11	Ups		molecular_function:lyase activity(GO:0016829);molecular_function:terpene synthase activity(GO:0010333);biological_process:metabolic process(GO:0008152);molecular_function:magnesium ion binding(GO:0000287)
Solyc07g043590.2	6206	1.0132	2.87e-11	Ups	K17839
Solyc01g103500.2	2196	-1.06457	3.03e-11	Down
Solyc09g011000.2	1584	-1.43778	3.25e-11	Down	K05909	biological_process:oxidation-reduction process(GO:0055114);molecular_function:oxidoreductase activity(GO:0016491);molecular_function:copper ion binding(GO:0005507)
Solyc03g033590.1	300	1.41259	3.34e-11	Ups	K14488	biological_process:response to auxin(GO:0009733)
Solyc07g006140.2	4215	1.73995	3.36e-11	Ups		biological_process:oxidation-reduction process(GO:0055114);molecular_function:heme binding(GO:0020037);molecular_function:oxidoreductase activity, acting on paired donors, with incorporation or reduction of molecular oxygen(GO:0016705);molecular_function:iron ion binding(GO:0005506)
Solyc04g076690.2	24819	1.42167	3.51e-11	Ups
Solyc06g065900.2	5031	1.14196	3.58e-11	Ups
Solyc07g063410.2	1578	2.4591	3.68e-11	Ups		biological_process:regulation of transcription, DNA-templated(GO:0006355);molecular_function:DNA binding(GO:0003677)
Solyc03g120390.2	1550	1.11587	3.75e-11	Ups	K14484	biological_process:regulation of transcription, DNA-templated(GO:0006355);cellular_component:nucleus(GO:0005634)
Solyc03g005020.2	2757	-1.57209	4e-11	Down	K01052	biological_process:lipid metabolic process(GO:0006629)
Solyc03g117250.2	3072	2.16318	4.49e-11	Ups	K07192
Solyc03g116970.1	9261	1.70296	4.63e-11	Ups
Solyc10g008120.2	2008	-1.0636	4.72e-11	Down		molecular_function:protein dimerization activity(GO:0046983);molecular_function:O-methyltransferase activity(GO:0008171)
Solyc09g092740.2	4758	1.66378	4.81e-11	Ups
Solyc02g078890.1	195	1.3116	5.02e-11	Ups
Solyc03g007530.2	6248	1.07644	5.11e-11	Ups		biological_process:transmembrane transport(GO:0055085);molecular_function:ATPase activity, coupled to transmembrane movement of substances(GO:0042626);cellular_component:integral component of membrane(GO:0016021);biological_process:transport(GO:0006810);molecular_function:ATP binding(GO:0005524);molecular_function:ATPase activity(GO:0016887)
Solyc05g052680.1	1374	1.98794	5.21e-11	Ups		molecular_function:transferase activity, transferring acyl groups other than amino-acyl groups(GO:0016747)
Solyc09g098180.2	3308	-1.14428	5.31e-11	Down	K06911
Solyc11g071870.1	4179	1.09865	5.65e-11	Ups	K10576
Solyc06g050700.2	1176	1.06921	6.09e-11	Ups
Solyc08g066810.2	3524	-1.6055	6.67e-11	Down		biological_process:carbohydrate metabolic process(GO:0005975);molecular_function:hydrolase activity, hydrolyzing O-glycosyl compounds(GO:0004553)
Solyc11g069330.1	2438	1.04955	7.08e-11	Ups
Solyc09g005610.2	1571	1.99668	7.56e-11	Ups		molecular_function:sequence-specific DNA binding(GO:0043565);biological_process:transcription, DNA-templated(GO:0006351)
Solyc04g007400.2	2914	-1.11025	7.97e-11	Down	K05354
Solyc01g089910.2	3898	1.0976	8.33e-11	Ups	K07192
Solyc05g005260.1	1346	1.00182	9.75e-11	Ups
Solyc03g122140.2	2969	1.95313	1.07e-10	Ups	K11517	molecular_function:oxidoreductase activity(GO:0016491)
Solyc08g063130.2	4257	-2.0774	1.07e-10	Down		molecular_function:FAD binding(GO:0071949)
Solyc03g083000.2	4141	1.08401	1.12e-10	Ups
Solyc12g013510.1	420	-1.06865	1.17e-10	Down	K11252	molecular_function:DNA binding(GO:0003677);cellular_component:nucleosome(GO:0000786)
Solyc01g091590.2	785	2.00057	1.22e-10	Ups		molecular_function:protein binding(GO:0005515)
Solyc06g068160.2	1685	2.01205	1.25e-10	Ups
Solyc12g056600.2	1192	1.04673	1.31e-10	Ups	K09841
Solyc09g014240.2	3570	-1.16068	1.31e-10	Down	K05909	biological_process:oxidation-reduction process(GO:0055114);molecular_function:oxidoreductase activity(GO:0016491);molecular_function:copper ion binding(GO:0005507)
Solyc12g100180.1	7492	1.08232	1.31e-10	Ups		molecular_function:ATPase activity(GO:0016887);molecular_function:ATP binding(GO:0005524);cellular_component:membrane(GO:0016020)
Solyc02g093180.2	1957	1.00428	1.32e-10	Ups		molecular_function:transferase activity, transferring acyl groups other than amino-acyl groups(GO:0016747)
Solyc08g066720.1	4139	-2.02624	1.34e-10	Down
Solyc11g073080.1	4761	1.16735	1.53e-10	Ups		cellular_component:nucleus(GO:0005634);molecular_function:DNA binding(GO:0003677)
Solyc11g012670.1	2611	-1.05054	1.56e-10	Down
Solyc03g098710.1	675	2.22572	1.6e-10	Ups		molecular_function:endopeptidase inhibitor activity(GO:0004866)
Solyc02g067690.2	1708	1.06762	1.84e-10	Ups		molecular_function:transferase activity, transferring hexosyl groups(GO:0016758);biological_process:metabolic process(GO:0008152)
Solyc01g105310.2	2033	-1.59714	1.85e-10	Down		biological_process:proteolysis(GO:0006508);molecular_function:cysteine-type endopeptidase activity(GO:0004197)
Solyc07g053540.1	744	-2.13832	1.86e-10	Down
Solyc04g007000.1	1119	2.38236	1.95e-10	Ups	K09287	biological_process:regulation of transcription, DNA-templated(GO:0006355);molecular_function:sequence-specific DNA binding transcription factor activity(GO:0003700);molecular_function:DNA binding(GO:0003677)
Solyc10g085820.1	1759	1.23276	1.96e-10	Ups	K19373
Solyc09g065570.2	6944	-1.03595	2.02e-10	Down	K08857	biological_process:protein phosphorylation(GO:0006468);molecular_function:ATP binding(GO:0005524);molecular_function:protein kinase activity(GO:0004672)
Solyc08g083130.2	960	2.23276	2.18e-10	Ups		molecular_function:sequence-specific DNA binding(GO:0043565);biological_process:regulation of transcription, DNA-templated(GO:0006355);molecular_function:sequence-specific DNA binding transcription factor activity(GO:0003700);molecular_function:DNA binding(GO:0003677)
Solyc06g075480.2	3465	-1.53141	2.51e-10	Down	K14638	cellular_component:membrane(GO:0016020);biological_process:transport(GO:0006810);molecular_function:transporter activity(GO:0005215)
Solyc05g051200.1	675	1.99974	2.58e-10	Ups	K14516	biological_process:regulation of transcription, DNA-templated(GO:0006355);molecular_function:sequence-specific DNA binding transcription factor activity(GO:0003700)
Solyc01g009430.2	1671	1.77936	3.31e-10	Ups
Solyc04g076700.2	23655	1.36933	3.51e-10	Ups		biological_process:regulation of transcription, DNA-templated(GO:0006355);cellular_component:nucleus(GO:0005634);molecular_function:sequence-specific DNA binding transcription factor activity(GO:0003700)
Solyc10g017970.1	183	-1.75628	3.65e-10	Down		molecular_function:chitin binding(GO:0008061)
Solyc06g074350.2	2367	1.11906	3.7e-10	Ups		biological_process:negative regulation of flower development(GO:0009910);molecular_function:transcription cofactor activity(GO:0003712)
Solyc12g055810.1	2811	-1.14789	3.71e-10	Down	K08900	molecular_function:ATP binding(GO:0005524);biological_process:mitochondrial respiratory chain complex III assembly(GO:0034551)
Solyc05g051750.2	21551	1.13494	3.78e-10	Ups
Solyc01g007930.2	2967	1.01712	3.87e-10	Ups		molecular_function:protein binding(GO:0005515)
Solyc05g024160.2	5727	1.60493	3.89e-10	Ups	K00162	biological_process:metabolic process(GO:0008152);molecular_function:catalytic activity(GO:0003824);biological_process:acetyl-CoA biosynthetic process from pyruvate(GO:0006086);molecular_function:pyruvate dehydrogenase (acetyl-transferring) activity(GO:0004739)
Solyc04g071960.2	2652	-1.19639	3.93e-10	Down	K09841
Solyc06g076920.2	2138	1.7216	4.12e-10	Ups	K11778	molecular_function:transferase activity, transferring alkyl or aryl (other than methyl) groups(GO:0016765)
Solyc03g123410.1	627	-2.2641	4.18e-10	Down		molecular_function:nutrient reservoir activity(GO:0045735)
Solyc06g007190.2	2073	1.5237	4.62e-10	Ups	K17506	molecular_function:catalytic activity(GO:0003824);biological_process:protein dephosphorylation(GO:0006470);molecular_function:protein serine/threonine phosphatase activity(GO:0004722)
Solyc03g098300.1	1167	-1.62819	4.95e-10	Down	K01581	molecular_function:catalytic activity(GO:0003824)
Solyc03g118410.2	1684	-1.00314	5.02e-10	Down
Solyc07g049560.2	4367	-1.34716	5.17e-10	Down	K18045
Solyc08g067590.1	5647	1.228	6.13e-10	Ups
Solyc03g120360.1	7242	1.27257	6.14e-10	Ups
Solyc07g064100.1	609	-1.02516	6.32e-10	Down
Solyc07g054900.2	2884	1.94722	6.52e-10	Ups
Solyc02g084990.2	3504	1.01072	6.52e-10	Ups	K19355	biological_process:carbohydrate metabolic process(GO:0005975);molecular_function:hydrolase activity, hydrolyzing O-glycosyl compounds(GO:0004553)
Solyc02g089210.2	4740	1.40131	6.53e-10	Ups	K09264	molecular_function:protein dimerization activity(GO:0046983);molecular_function:DNA binding(GO:0003677);biological_process:regulation of transcription, DNA-templated(GO:0006355);cellular_component:nucleus(GO:0005634);molecular_function:sequence-specific DNA binding transcription factor activity(GO:0003700)
Solyc10g084300.1	795	1.40511	6.9e-10	Ups	K09510
Solyc06g073760.2	10263	1.23544	6.96e-10	Ups	K05349	biological_process:carbohydrate metabolic process(GO:0005975);molecular_function:hydrolase activity, hydrolyzing O-glycosyl compounds(GO:0004553)
Solyc06g036130.2	4138	-1.11542	6.98e-10	Down	K03327	biological_process:transmembrane transport(GO:0055085);cellular_component:membrane(GO:0016020);molecular_function:antiporter activity(GO:0015297);molecular_function:drug transmembrane transporter activity(GO:0015238);biological_process:drug transmembrane transport(GO:0006855)
Solyc01g099880.2	2907	2.15713	9.01e-10	Ups	K15382
Solyc10g085030.1	600	1.15255	9.28e-10	Ups
Solyc01g067010.2	1474	1.48188	1.01e-09	Ups		molecular_function:protein binding(GO:0005515)
Solyc12g049540.1	7081	1.04769	1.01e-09	Ups		molecular_function:phosphoric ester hydrolase activity(GO:0042578);biological_process:phosphatidylinositol-3-phosphate biosynthetic process(GO:0036092);biological_process:vacuole organization(GO:0007033)
Solyc08g077120.2	1143	-1.01251	1.04e-09	Down
Solyc01g111880.2	7830	-1.42691	1.11e-09	Down		molecular_function:amino acid binding(GO:0016597);biological_process:metabolic process(GO:0008152);biological_process:protein phosphorylation(GO:0006468);molecular_function:protein kinase activity(GO:0004672)
Solyc02g078320.1	2199	1.6159	1.17e-09	Ups	K10666	molecular_function:metal ion binding(GO:0046872)
Solyc10g086150.1	3849	-1.00981	1.37e-09	Down	K11294	molecular_function:nucleic acid binding(GO:0003676)
Solyc03g019710.2	3669	2.24571	1.37e-09	Ups		biological_process:regulation of transcription, DNA-templated(GO:0006355);cellular_component:nucleus(GO:0005634);molecular_function:sequence-specific DNA binding transcription factor activity(GO:0003700);molecular_function:protein dimerization activity(GO:0046983);molecular_function:DNA binding(GO:0003677)
Solyc10g076410.1	612	-2.22419	1.42e-09	Down	K14496
Solyc06g051680.1	372	-1.97065	1.43e-09	Down
Solyc05g007900.2	838	2.17224	1.55e-09	Ups
Solyc08g078160.2	851	1.94055	1.73e-09	Ups		cellular_component:integral component of membrane(GO:0016021);cellular_component:monolayer-surrounded lipid storage body(GO:0012511)
Solyc11g072030.1	3129	-1.00914	1.79e-09	Down
Solyc05g052050.1	705	1.59339	1.85e-09	Ups	K13432	biological_process:regulation of transcription, DNA-templated(GO:0006355);molecular_function:sequence-specific DNA binding transcription factor activity(GO:0003700)
Solyc08g006590.1	2950	-1.28588	1.88e-09	Down
Solyc12g035400.1	5551	-1.32529	1.94e-09	Down		cellular_component:integral component of membrane(GO:0016021);cellular_component:membrane(GO:0016020);molecular_function:transmembrane transporter activity(GO:0022857)
Solyc09g007080.2	3813	1.24395	1.96e-09	Ups	K01102	molecular_function:catalytic activity(GO:0003824);biological_process:protein dephosphorylation(GO:0006470);molecular_function:protein serine/threonine phosphatase activity(GO:0004722)
Solyc09g092520.2	2117	-2.08038	1.99e-09	Down	K08235	cellular_component:apoplast(GO:0048046);molecular_function:xyloglucan:xyloglucosyl transferase activity(GO:0016762);biological_process:cellular glucan metabolic process(GO:0006073);cellular_component:cell wall(GO:0005618);biological_process:carbohydrate metabolic process(GO:0005975);molecular_function:hydrolase activity, hydrolyzing O-glycosyl compounds(GO:0004553)
Solyc02g085110.2	2322	-1.53409	2.05e-09	Down	K05909	biological_process:oxidation-reduction process(GO:0055114);molecular_function:oxidoreductase activity(GO:0016491);molecular_function:copper ion binding(GO:0005507)
Solyc07g056670.2	1561	2.07482	2.24e-09	Ups	K04125	biological_process:oxidation-reduction process(GO:0055114);molecular_function:oxidoreductase activity(GO:0016491)
Solyc12g099780.1	3717	-1.93533	2.27e-09	Down
Solyc05g052240.2	3062	-2.05347	2.27e-09	Down		molecular_function:intramolecular lyase activity(GO:0016872)
Solyc08g065320.2	3914	1.04253	2.38e-09	Ups
Solyc12g036470.1	2706	1.44031	2.4e-09	Ups		molecular_function:protein dimerization activity(GO:0046983)
Solyc11g071480.1	1332	1.16649	2.41e-09	Ups		molecular_function:transferase activity, transferring acyl groups other than amino-acyl groups(GO:0016747)
Solyc09g014580.2	72937	1.12644	2.42e-09	Ups		biological_process:response to biotic stimulus(GO:0009607);biological_process:defense response(GO:0006952)
Solyc01g005060.2	2536	-1.29757	2.57e-09	Down
Solyc03g020070.2	26833	2.21089	2.76e-09	Ups		molecular_function:serine-type endopeptidase inhibitor activity(GO:0004867)
Solyc02g077840.1	465	1.06663	2.82e-09	Ups		biological_process:regulation of transcription, DNA-templated(GO:0006355);molecular_function:sequence-specific DNA binding transcription factor activity(GO:0003700)
Solyc04g080820.2	5568	-1.87476	2.96e-09	Down	K00279	biological_process:oxidation-reduction process(GO:0055114);molecular_function:flavin adenine dinucleotide binding(GO:0050660);molecular_function:oxidoreductase activity(GO:0016491);molecular_function:cytokinin dehydrogenase activity(GO:0019139);biological_process:cytokinin metabolic process(GO:0009690)
Solyc05g005490.2	10916	-1.09065	3.34e-09	Down	K01673	molecular_function:zinc ion binding(GO:0008270);molecular_function:carbonate dehydratase activity(GO:0004089)
Solyc12g088170.1	1783	-2.13368	3.46e-09	Down		molecular_function:transferase activity, transferring acyl groups other than amino-acyl groups(GO:0016747)
Solyc02g091390.2	424	2.1762	3.55e-09	Ups
Solyc01g109810.2	1052	1.32939	3.72e-09	Ups
Solyc05g005230.2	965	-1.79995	3.8e-09	Down
Solyc04g076010.2	1125	1.94092	3.86e-09	Ups
Solyc06g066160.2	2142	-1.90376	3.9e-09	Down		molecular_function:coenzyme binding(GO:0050662);molecular_function:catalytic activity(GO:0003824)
Solyc02g065230.2	1736	-1.56884	4.04e-09	Down		biological_process:oxidation-reduction process(GO:0055114);molecular_function:heme binding(GO:0020037);molecular_function:oxidoreductase activity, acting on paired donors, with incorporation or reduction of molecular oxygen(GO:0016705);molecular_function:iron ion binding(GO:0005506)
Solyc11g066580.1	3131	-2.19176	4.16e-09	Down	K13083	biological_process:oxidation-reduction process(GO:0055114);molecular_function:heme binding(GO:0020037);molecular_function:oxidoreductase activity, acting on paired donors, with incorporation or reduction of molecular oxygen(GO:0016705);molecular_function:iron ion binding(GO:0005506)
Solyc01g095530.2	547	1.03002	4.26e-09	Ups
Solyc08g016720.1	1746	1.58019	4.43e-09	Ups	K09840
Solyc09g005940.2	3993	1.48973	4.45e-09	Ups	K13356	molecular_function:fatty-acyl-CoA reductase (alcohol-forming) activity(GO:0080019)
Solyc12g056480.1	2081	1.77902	4.87e-09	Ups
Solyc12g049250.1	630	-2.10101	5.24e-09	Down
Solyc02g005180.2	5996	1.07102	5.38e-09	Ups	K08145	biological_process:transmembrane transport(GO:0055085);molecular_function:transmembrane transporter activity(GO:0022857);cellular_component:integral component of membrane(GO:0016021)
Solyc03g116890.2	2430	1.87291	5.44e-09	Ups		molecular_function:sequence-specific DNA binding(GO:0043565);biological_process:regulation of transcription, DNA-templated(GO:0006355);molecular_function:sequence-specific DNA binding transcription factor activity(GO:0003700)
Solyc07g062930.2	5387	-1.52531	5.57e-09	Down
Solyc10g009550.2	2978	1.4408	5.64e-09	Ups		molecular_function:sequence-specific DNA binding(GO:0043565);biological_process:regulation of transcription, DNA-templated(GO:0006355);molecular_function:sequence-specific DNA binding transcription factor activity(GO:0003700)
Solyc10g054690.1	17403	-1.94444	5.86e-09	Down		molecular_function:zinc ion binding(GO:0008270)
Solyc09g089520.2	724	2.10477	6.17e-09	Ups		biological_process:response to wounding(GO:0009611);molecular_function:serine-type endopeptidase inhibitor activity(GO:0004867)
Solyc10g005100.2	2769	-1.71441	6.2e-09	Down		biological_process:cellular response to stimulus(GO:0051716);cellular_component:anchored component of plasma membrane(GO:0046658)
Solyc07g008240.2	2327	1.74008	6.36e-09	Ups		molecular_function:heme binding(GO:0020037);molecular_function:oxygen binding(GO:0019825)
Solyc01g095720.2	7666	1.32868	6.47e-09	Ups		biological_process:lipid metabolic process(GO:0006629)
Solyc01g109120.2	1959	1.60108	6.66e-09	Ups		molecular_function:protein binding(GO:0005515)
Solyc01g091850.2	1242	1.44318	6.86e-09	Ups
Solyc04g008230.2	3349	1.06672	6.89e-09	Ups
Solyc08g077140.1	813	-1.03325	7.03e-09	Down
Solyc12g006590.1	1330	1.65913	7.13e-09	Ups		molecular_function:zinc ion binding(GO:0008270)
Solyc12g008830.1	2498	-1.20583	7.2e-09	Down		molecular_function:sequence-specific DNA binding(GO:0043565);molecular_function:zinc ion binding(GO:0008270);biological_process:regulation of transcription, DNA-templated(GO:0006355);molecular_function:sequence-specific DNA binding transcription factor activity(GO:0003700)
Solyc12g010590.1	5233	-1.00054	7.2e-09	Down		biological_process:glycerolipid biosynthetic process(GO:0045017);molecular_function:diacylglycerol O-acyltransferase activity(GO:0004144)
Solyc12g087870.1	1668	-1.30683	7.71e-09	Down		cellular_component:integral component of membrane(GO:0016021);molecular_function:transporter activity(GO:0005215)
Solyc12g006440.1	738	-1.43737	7.76e-09	Down
Solyc06g010030.2	6305	-1.69902	8.3e-09	Down	K08472	cellular_component:integral component of membrane(GO:0016021);biological_process:defense response(GO:0006952)
Solyc12g097060.1	1745	-1.43893	8.51e-09	Down
Solyc10g083370.1	2590	1.41241	8.62e-09	Ups
Solyc03g112210.1	279	1.54558	8.62e-09	Ups
Solyc07g065980.2	4926	-1.07664	8.65e-09	Down	K06617
Solyc08g080570.2	5408	1.14841	9.14e-09	Ups	K01784
Solyc03g120290.2	1029	-1.09292	9.21e-09	Down
Solyc01g111350.2	4921	-1.1164	9.47e-09	Down
Solyc09g092750.2	831	1.6802	9.73e-09	Ups
Solyc09g084450.2	1681	1.90039	9.77e-09	Ups		biological_process:response to wounding(GO:0009611);molecular_function:serine-type endopeptidase inhibitor activity(GO:0004867)
Solyc05g005870.2	4298	-1.94939	1.08e-08	Down		cellular_component:integral component of membrane(GO:0016021);cellular_component:membrane(GO:0016020);molecular_function:transmembrane transporter activity(GO:0022857)
Solyc03g025670.2	1366	1.97135	1.16e-08	Ups
Solyc11g066250.1	5170	-1.2955	1.17e-08	Down	K16298	biological_process:proteolysis(GO:0006508);molecular_function:serine-type carboxypeptidase activity(GO:0004185)
Solyc03g062720.2	1767	-1.09473	1.2e-08	Down
Solyc12g056610.1	14512	1.73527	1.26e-08	Ups		molecular_function:oxidoreductase activity(GO:0016491);biological_process:metabolic process(GO:0008152)
Solyc08g068670.2	70116	1.5167	1.27e-08	Ups	K01590	molecular_function:pyridoxal phosphate binding(GO:0030170);biological_process:carboxylic acid metabolic process(GO:0019752);molecular_function:carboxy-lyase activity(GO:0016831)
Solyc06g062430.2	3671	-1.57554	1.28e-08	Down	K00469	biological_process:oxidation-reduction process(GO:0055114);molecular_function:inositol oxygenase activity(GO:0050113);biological_process:inositol catabolic process(GO:0019310);cellular_component:cytoplasm(GO:0005737);molecular_function:iron ion binding(GO:0005506)
Solyc06g061240.2	1377	1.08709	1.3e-08	Ups
Solyc12g088470.1	1731	-1.0962	1.36e-08	Down	K06627	cellular_component:nucleus(GO:0005634)
Solyc04g015360.2	4585	-1.02744	1.41e-08	Down		molecular_function:sequence-specific DNA binding(GO:0043565);molecular_function:zinc ion binding(GO:0008270);biological_process:regulation of transcription, DNA-templated(GO:0006355);molecular_function:sequence-specific DNA binding transcription factor activity(GO:0003700)
Solyc03g098010.2	2748	-1.61853	1.42e-08	Down	K14379	molecular_function:hydrolase activity(GO:0016787)
Solyc05g013880.1	1278	-1.55588	1.43e-08	Down		molecular_function:protein binding(GO:0005515)
Solyc08g076970.2	5542	2.09405	1.48e-08	Ups	K01438	molecular_function:hydrolase activity(GO:0016787);biological_process:metabolic process(GO:0008152)
Solyc10g008350.2	22011	1.15864	1.59e-08	Ups
Solyc02g081340.2	2358	-2.02229	1.61e-08	Down	K00799	molecular_function:protein binding(GO:0005515)
Solyc06g062340.2	480	1.58194	1.62e-08	Ups	K13495
Solyc01g107240.2	3243	1.24698	1.63e-08	Ups	K13348	cellular_component:integral component of membrane(GO:0016021)
Solyc02g083030.1	858	2.077	1.71e-08	Ups
Solyc05g008840.1	3343	-1.43645	1.74e-08	Down
Solyc03g112430.1	3342	1.11784	1.82e-08	Ups
Solyc06g006110.2	6890	2.09097	1.88e-08	Ups	K07300	biological_process:transmembrane transport(GO:0055085);cellular_component:integral component of membrane(GO:0016021)
Solyc11g010360.1	708	-1.86816	1.89e-08	Down
Solyc02g062040.2	2376	1.23527	2.04e-08	Ups		molecular_function:zinc ion binding(GO:0008270);molecular_function:protein binding(GO:0005515)
Solyc02g085500.2	1735	1.52753	2.04e-08	Ups
Solyc06g076350.2	2809	-1.09058	2.19e-08	Down
Solyc03g123390.2	4256	1.09286	2.31e-08	Ups
Solyc01g080010.2	1537	-1.13682	2.31e-08	Down		biological_process:proteolysis(GO:0006508);molecular_function:aspartic-type endopeptidase activity(GO:0004190)
Solyc02g079790.2	4199	-1.01191	2.35e-08	Down
Solyc01g106290.2	1991	1.32961	2.4e-08	Ups
Solyc12g089380.1	1999	1.58233	2.41e-08	Ups
Solyc08g076060.2	4043	-1.7253	2.53e-08	Down		molecular_function:protein serine/threonine kinase activity(GO:0004674);biological_process:protein phosphorylation(GO:0006468);molecular_function:protein kinase activity(GO:0004672)
Solyc03g006360.2	2423	1.80391	2.59e-08	Ups
Solyc08g005350.2	12478	1.04716	2.73e-08	Ups
Solyc01g080260.2	2823	-1.56223	2.83e-08	Down
Solyc10g080840.1	1530	1.40772	2.85e-08	Ups		biological_process:oxidation-reduction process(GO:0055114);molecular_function:heme binding(GO:0020037);molecular_function:oxidoreductase activity, acting on paired donors, with incorporation or reduction of molecular oxygen(GO:0016705);molecular_function:iron ion binding(GO:0005506)
Solyc04g058180.2	5797	-1.11512	2.95e-08	Down		molecular_function:methyltransferase activity(GO:0008168)
Solyc01g008620.2	1736	1.90067	3.01e-08	Ups		biological_process:carbohydrate metabolic process(GO:0005975);molecular_function:hydrolase activity, hydrolyzing O-glycosyl compounds(GO:0004553)
Solyc07g049530.2	18662	1.78828	3.1e-08	Ups	K05933	biological_process:oxidation-reduction process(GO:0055114);molecular_function:oxidoreductase activity(GO:0016491)
Solyc03g093140.2	3084	-1.04462	3.14e-08	Down	K13783	biological_process:transmembrane transport(GO:0055085);molecular_function:transmembrane transporter activity(GO:0022857);cellular_component:integral component of membrane(GO:0016021)
Solyc10g055780.1	1383	-1.17497	3.43e-08	Down	K01183	biological_process:cell wall macromolecule catabolic process(GO:0016998);biological_process:chitin catabolic process(GO:0006032);molecular_function:chitinase activity(GO:0004568)
Solyc04g007010.2	997	1.66686	3.54e-08	Ups		biological_process:response to biotic stimulus(GO:0009607);biological_process:defense response(GO:0006952)
Solyc08g077760.2	1271	-1.49089	3.61e-08	Down
Solyc05g007940.2	3122	-1.56021	3.64e-08	Down	K01166	molecular_function:ribonuclease T2 activity(GO:0033897);molecular_function:RNA binding(GO:0003723)
Solyc03g112130.1	957	-1.34308	3.68e-08	Down
Solyc03g006250.2	4728	1.22502	3.71e-08	Ups		molecular_function:hydrolase activity, acting on ester bonds(GO:0016788)
Solyc01g087710.2	1588	1.64559	3.84e-08	Ups
Solyc01g094090.2	5831	1.47332	4.2e-08	Ups	K05605	biological_process:metabolic process(GO:0008152);molecular_function:catalytic activity(GO:0003824)
Solyc07g053350.2	5375	-1.15299	4.24e-08	Down
Solyc01g091050.2	2917	1.76942	4.25e-08	Ups	K01051	molecular_function:enzyme inhibitor activity(GO:0004857);biological_process:cell wall modification(GO:0042545);molecular_function:pectinesterase activity(GO:0030599);cellular_component:cell wall(GO:0005618)
Solyc09g075810.2	2031	-1.05695	4.37e-08	Down		molecular_function:electron carrier activity(GO:0009055)
Solyc05g012280.2	1999	-1.13878	5.31e-08	Down		molecular_function:polysaccharide binding(GO:0030247)
Solyc08g076520.2	1375	-1.0162	5.52e-08	Down
Solyc07g026680.2	2166	-1.63966	5.71e-08	Down
Solyc01g068630.2	3436	-1.95687	6.04e-08	Down	K18551
Solyc04g064620.2	2838	1.19857	6.07e-08	Ups	K15382
Solyc01g081060.2	3233	1.59332	6.36e-08	Ups	K08235	cellular_component:apoplast(GO:0048046);molecular_function:xyloglucan:xyloglucosyl transferase activity(GO:0016762);biological_process:cellular glucan metabolic process(GO:0006073);cellular_component:cell wall(GO:0005618);biological_process:carbohydrate metabolic process(GO:0005975);molecular_function:hydrolase activity, hydrolyzing O-glycosyl compounds(GO:0004553)
Solyc11g032090.1	5102	1.32249	6.65e-08	Ups
Solyc01g005410.2	3609	-1.08173	6.87e-08	Down	K17991
Solyc09g089510.2	12546	2.00916	7.11e-08	Ups		biological_process:response to wounding(GO:0009611);molecular_function:serine-type endopeptidase inhibitor activity(GO:0004867)
Solyc02g080580.1	468	1.63918	7.25e-08	Ups
Solyc02g068140.2	3716	-1.08882	7.34e-08	Down
Solyc08g008480.2	1794	-1.58133	7.35e-08	Down	K09422
Solyc07g055720.2	2085	-1.34015	7.71e-08	Down	K13993
Solyc04g074400.1	930	2.01127	7.77e-08	Ups
Solyc02g087410.2	6288	-1.15553	8.19e-08	Down	K05658	molecular_function:ATPase activity(GO:0016887);molecular_function:ATP binding(GO:0005524);biological_process:transmembrane transport(GO:0055085);molecular_function:ATPase activity, coupled to transmembrane movement of substances(GO:0042626);cellular_component:integral component of membrane(GO:0016021);biological_process:transport(GO:0006810)
Solyc03g096030.2	2334	-1.28457	8.34e-08	Down		biological_process:response to freezing(GO:0050826)
Solyc02g031780.1	5056	1.22919	8.35e-08	Ups
Solyc07g064600.2	2026	1.76794	8.49e-08	Ups
Solyc09g059650.2	2588	1.46043	9.66e-08	Ups
Solyc02g084880.2	3609	-1.08204	9.74e-08	Down
Solyc09g011160.2	5684	1.64703	1.04e-07	Ups
Solyc10g007870.2	1893	1.21693	1.04e-07	Ups
Solyc09g009560.1	2819	1.82856	1.09e-07	Ups		biological_process:negative regulation of flower development(GO:0009910);molecular_function:transcription cofactor activity(GO:0003712)
Solyc10g081300.1	1928	-1.87946	1.11e-07	Down		biological_process:proteolysis(GO:0006508);molecular_function:cysteine-type endopeptidase activity(GO:0004197)
Solyc10g084100.1	2138	1.24176	1.16e-07	Ups
Solyc01g100120.2	7475	-1.49867	1.21e-07	Down	K10406	molecular_function:protein binding(GO:0005515);molecular_function:microtubule binding(GO:0008017);biological_process:microtubule-based movement(GO:0007018);molecular_function:ATP binding(GO:0005524);molecular_function:microtubule motor activity(GO:0003777);cellular_component:kinesin complex(GO:0005871)
Solyc12g088010.1	26673	1.04899	1.23e-07	Ups
Solyc12g013600.1	19453	1.20397	1.28e-07	Ups		molecular_function:ATP binding(GO:0005524)
Solyc03g043860.2	1082	1.7985	1.31e-07	Ups	K03574	molecular_function:hydrolase activity(GO:0016787)
Solyc10g006750.2	2384	1.15089	1.38e-07	Ups		molecular_function:zinc ion binding(GO:0008270);cellular_component:intracellular(GO:0005622)
Solyc09g015350.2	5837	-1.56014	1.42e-07	Down
Solyc01g080790.2	1009	1.50916	1.46e-07	Ups
Solyc02g036350.2	2188	1.68244	1.47e-07	Ups	K05933	biological_process:oxidation-reduction process(GO:0055114);molecular_function:oxidoreductase activity(GO:0016491)
Solyc04g071920.1	4566	1.83735	1.5e-07	Ups	K08819	biological_process:protein phosphorylation(GO:0006468);molecular_function:ATP binding(GO:0005524);molecular_function:protein kinase activity(GO:0004672)
Solyc03g122000.2	5287	1.34553	1.5e-07	Ups	K02637	molecular_function:oxidoreductase activity(GO:0016491);cellular_component:membrane(GO:0016020);molecular_function:electron carrier activity(GO:0009055)
Solyc09g010020.2	2424	-1.86085	1.52e-07	Down		biological_process:oxidation-reduction process(GO:0055114);molecular_function:oxidoreductase activity(GO:0016491)
Solyc07g042490.1	393	-1.4223	1.57e-07	Down		biological_process:response to auxin(GO:0009733)
Solyc11g013810.1	4571	-1.80429	1.59e-07	Down	K10534	biological_process:oxidation-reduction process(GO:0055114);molecular_function:oxidoreductase activity(GO:0016491);molecular_function:molybdenum ion binding(GO:0030151);biological_process:nitrate assimilation(GO:0042128)
Solyc10g074950.1	1394	-1.33699	1.68e-07	Down
Solyc02g083740.1	6359	-1.51802	1.72e-07	Down		biological_process:transmembrane transport(GO:0055085)
Solyc02g084430.2	1233	1.01073	1.75e-07	Ups
Solyc09g007980.1	297	-1.64862	1.77e-07	Down
Solyc07g041730.2	3849	-1.36825	1.8e-07	Down	K06685
Solyc08g080040.2	1861	-1.88808	1.83e-07	Down	K05277	biological_process:oxidation-reduction process(GO:0055114);molecular_function:oxidoreductase activity(GO:0016491)
Solyc01g014320.2	8656	-1.73484	2e-07	Down		molecular_function:methyltransferase activity(GO:0008168)
Solyc12g008600.1	5302	-1.2708	2.03e-07	Down
Solyc10g083440.1	1344	-1.56418	2.13e-07	Down		molecular_function:transferase activity, transferring hexosyl groups(GO:0016758);biological_process:metabolic process(GO:0008152)
Solyc09g084490.2	1686	1.88359	2.13e-07	Ups		biological_process:response to wounding(GO:0009611);molecular_function:serine-type endopeptidase inhibitor activity(GO:0004867)
Solyc02g014860.2	2011	-1.73227	2.39e-07	Down
Solyc02g092110.2	678	-1.27191	2.54e-07	Down		biological_process:cell proliferation(GO:0008283);molecular_function:growth factor activity(GO:0008083);cellular_component:extracellular region(GO:0005576)
Solyc03g120900.1	3106	1.34285	2.56e-07	Ups	K14004	molecular_function:protein binding(GO:0005515)
Solyc04g024830.1	3700	-1.63513	2.65e-07	Down
Solyc06g072740.1	954	1.27595	2.74e-07	Ups	K00913	molecular_function:inositol-1,3,4-trisphosphate 5-kinase activity(GO:0052726);molecular_function:inositol-1,3,4-trisphosphate 6-kinase activity(GO:0052725);molecular_function:inositol tetrakisphosphate 1-kinase activity(GO:0047325);biological_process:inositol trisphosphate metabolic process(GO:0032957);cellular_component:intracellular(GO:0005622);molecular_function:ATP binding(GO:0005524);molecul…
Solyc01g100490.2	1236	-1.69269	2.76e-07	Down	K05953	biological_process:nicotianamine biosynthetic process(GO:0030418);molecular_function:nicotianamine synthase activity(GO:0030410)
Solyc08g079030.2	4902	-1.09889	2.83e-07	Down
Solyc10g084880.2	1686	1.73893	2.9e-07	Ups
Solyc09g008070.2	4777	1.16407	2.93e-07	Ups	K13525	molecular_function:ATP binding(GO:0005524);molecular_function:four-way junction helicase activity(GO:0009378);biological_process:DNA recombination(GO:0006310);biological_process:DNA repair(GO:0006281)
Solyc09g009670.2	3144	-1.243	2.95e-07	Down	K15287
Solyc02g083860.2	2064	-1.85888	2.98e-07	Down	K00475	biological_process:oxidation-reduction process(GO:0055114);molecular_function:oxidoreductase activity(GO:0016491)
Solyc02g072000.2	2868	1.16895	3.03e-07	Ups	K09419	molecular_function:sequence-specific DNA binding(GO:0043565);biological_process:regulation of transcription, DNA-templated(GO:0006355);cellular_component:nucleus(GO:0005634);molecular_function:sequence-specific DNA binding transcription factor activity(GO:0003700)
Solyc02g072220.1	660	1.49843	3.08e-07	Ups
Solyc03g095780.1	606	-1.48332	3.09e-07	Down	K14496
Solyc01g007610.2	1909	-1.00454	3.15e-07	Down	K02982	biological_process:translation(GO:0006412);cellular_component:ribosome(GO:0005840);molecular_function:structural constituent of ribosome(GO:0003735)
Solyc02g068040.2	8331	1.62441	3.21e-07	Ups
Solyc12g009270.1	564	-1.03103	3.39e-07	Down		molecular_function:enzyme inhibitor activity(GO:0004857)
Solyc06g076310.1	252	1.69593	3.51e-07	Ups
Solyc11g006290.1	1496	1.68162	3.58e-07	Ups		molecular_function:oxidoreductase activity, acting on the CH-CH group of donors(GO:0016627);cellular_component:integral component of membrane(GO:0016021);biological_process:lipid metabolic process(GO:0006629);cellular_component:cytoplasm(GO:0005737)
Solyc01g067040.1	4190	1.17807	3.59e-07	Ups
Solyc11g062350.1	1794	-1.03251	3.72e-07	Down		molecular_function:electron carrier activity(GO:0009055)
Solyc02g077270.2	4476	-1.42163	4.14e-07	Down		biological_process:transmembrane transport(GO:0055085);cellular_component:integral component of membrane(GO:0016021)
Solyc07g007280.2	3331	-1.17116	4.39e-07	Down
Solyc01g096860.1	3751	-1.28913	4.44e-07	Down		biological_process:regulation of transcription, DNA-templated(GO:0006355);molecular_function:sequence-specific DNA binding transcription factor activity(GO:0003700);biological_process:multicellular organismal development(GO:0007275)
Solyc03g026000.2	2185	-1.39618	4.49e-07	Down
Solyc03g113970.2	6234	1.01466	4.61e-07	Ups		biological_process:response to stress(GO:0006950);molecular_function:calmodulin binding(GO:0005516)
Solyc03g007860.1	558	-1.04113	4.65e-07	Down
Solyc04g025880.2	6336	1.03884	4.68e-07	Ups	K03549	biological_process:potassium ion transmembrane transport(GO:0071805);cellular_component:membrane(GO:0016020);molecular_function:potassium ion transmembrane transporter activity(GO:0015079)
Solyc02g085630.2	1976	1.85353	4.87e-07	Ups	K09338	molecular_function:DNA binding(GO:0003677)
Solyc02g079290.2	1259	1.87648	4.93e-07	Ups
Solyc03g005480.2	4075	-1.72664	5.18e-07	Down		cellular_component:integral component of membrane(GO:0016021);cellular_component:membrane(GO:0016020);molecular_function:transmembrane transporter activity(GO:0022857)
Solyc08g068960.2	8635	1.10475	5.37e-07	Ups		biological_process:signal transduction(GO:0007165);molecular_function:phosphorelay sensor kinase activity(GO:0000155);biological_process:phosphorelay signal transduction system(GO:0000160)
Solyc03g118050.2	1425	1.87082	5.72e-07	Ups
Solyc09g092130.2	8111	-1.38034	5.86e-07	Down	K00696	molecular_function:sucrose synthase activity(GO:0016157);biological_process:sucrose metabolic process(GO:0005985)
Solyc07g007610.2	4305	1.35198	5.95e-07	Ups		molecular_function:metal ion binding(GO:0046872)
Solyc05g050610.1	261	-1.11095	6.01e-07	Down	K03255
Solyc10g085740.1	2590	1.18743	6.1e-07	Ups		molecular_function:hydrolase activity, acting on ester bonds(GO:0016788)
Solyc02g065600.2	2923	-1.63665	6.33e-07	Down
Solyc06g083470.2	2164	-1.11012	6.45e-07	Down	K08081
Solyc12g089240.1	2782	1.0722	6.57e-07	Ups		molecular_function:zinc ion binding(GO:0008270);cellular_component:intracellular(GO:0005622)
Solyc12g087830.1	12120	1.36806	6.71e-07	Ups		biological_process:regulation of transcription, DNA-templated(GO:0006355);cellular_component:nucleus(GO:0005634);molecular_function:sequence-specific DNA binding transcription factor activity(GO:0003700);molecular_function:protein dimerization activity(GO:0046983);molecular_function:DNA binding(GO:0003677)
Solyc11g069580.1	5777	-1.14153	7.34e-07	Down	K05391	biological_process:transmembrane transport(GO:0055085);cellular_component:membrane(GO:0016020);biological_process:ion transport(GO:0006811);molecular_function:ion channel activity(GO:0005216)
Solyc06g084280.1	480	1.50606	7.37e-07	Ups
Solyc04g014400.2	8108	-1.32541	7.71e-07	Down
Solyc07g048000.2	4637	-1.50863	7.79e-07	Down		molecular_function:protein binding(GO:0005515)
Solyc06g054660.1	324	-1.74838	8.02e-07	Down
Solyc04g079760.2	2315	1.61472	8.07e-07	Ups
Solyc06g074760.1	5447	1.63966	8.13e-07	Ups
Solyc06g076960.1	4216	1.33512	8.16e-07	Ups
Solyc01g006320.2	3776	-1.07206	8.4e-07	Down
Solyc02g085490.1	1661	1.71977	8.68e-07	Ups
Solyc06g007180.2	4698	1.76448	8.85e-07	Ups	K01953	biological_process:asparagine biosynthetic process(GO:0006529);molecular_function:asparagine synthase (glutamine-hydrolyzing) activity(GO:0004066)
Solyc02g089120.2	4382	1.00486	9e-07	Ups		cellular_component:anchored component of membrane(GO:0031225);biological_process:cell growth(GO:0016049);biological_process:cellulose microfibril organization(GO:0010215)
Solyc02g078590.1	3641	-1.09637	9.06e-07	Down	K01988
Solyc09g014940.1	495	1.74918	9.87e-07	Ups
Solyc12g088760.1	2250	-1.08649	1.02e-06	Down		biological_process:proteolysis(GO:0006508);molecular_function:serine-type endopeptidase activity(GO:0004252)
Solyc12g056710.1	1073	1.31408	1.03e-06	Ups
Solyc12g040860.1	1838	-1.4743	1.05e-06	Down		biological_process:carbohydrate metabolic process(GO:0005975);molecular_function:hydrolase activity, hydrolyzing O-glycosyl compounds(GO:0004553)
Solyc06g066540.1	579	1.46152	1.1e-06	Ups	K09286	biological_process:regulation of transcription, DNA-templated(GO:0006355);molecular_function:sequence-specific DNA binding transcription factor activity(GO:0003700)
Solyc08g006630.2	4456	-1.0171	1.12e-06	Down		biological_process:cell division(GO:0051301);biological_process:regulation of microtubule polymerization or depolymerization(GO:0031110);molecular_function:microtubule binding(GO:0008017);biological_process:mitotic nuclear division(GO:0007067);biological_process:chromosome segregation(GO:0007059);cellular_component:spindle microtubule(GO:0005876);cellular_component:condensed chromosome outer kine…
Solyc07g043550.2	4420	1.04222	1.15e-06	Ups	K12448
Solyc07g006370.1	1704	1.17135	1.16e-06	Ups	K13754	biological_process:transmembrane transport(GO:0055085);cellular_component:integral component of membrane(GO:0016021)
Solyc08g066220.2	3677	1.75115	1.18e-06	Ups	K01590	molecular_function:pyridoxal phosphate binding(GO:0030170);biological_process:carboxylic acid metabolic process(GO:0019752);molecular_function:carboxy-lyase activity(GO:0016831)
Solyc06g005780.1	357	1.71914	1.19e-06	Ups
Solyc04g007960.2	4381	-1.19601	1.2e-06	Down	K17991
Solyc01g057120.1	12388	1.0479	1.21e-06	Ups
Solyc09g011580.2	1515	1.46321	1.29e-06	Ups	K00799	molecular_function:protein binding(GO:0005515)
Solyc07g063910.2	767	1.57132	1.33e-06	Ups
Solyc01g107960.2	2235	-1.72525	1.38e-06	Down		molecular_function:protein dimerization activity(GO:0046983)
Solyc06g008620.1	1983	1.0655	1.39e-06	Ups
Solyc11g011050.1	2168	1.44511	1.41e-06	Ups	K09422
Solyc06g082530.1	1962	1.7851	1.48e-06	Ups
Solyc12g013690.1	3082	1.05053	1.48e-06	Ups		molecular_function:FAD binding(GO:0071949)
Solyc04g007330.1	6139	1.21914	1.53e-06	Ups
Solyc12g005880.1	4767	1.25243	1.54e-06	Ups		cellular_component:membrane(GO:0016020);molecular_function:galactosyltransferase activity(GO:0008378);biological_process:protein glycosylation(GO:0006486)
Solyc11g011630.1	447	1.11021	1.56e-06	Ups		biological_process:response to auxin(GO:0009733)
Solyc01g107230.2	1807	1.20925	1.57e-06	Ups
Solyc07g054470.1	207	-1.41714	1.64e-06	Down
Solyc04g005320.2	5263	1.37706	1.77e-06	Ups		molecular_function:protein dimerization activity(GO:0046983);molecular_function:DNA binding(GO:0003677);biological_process:regulation of transcription, DNA-templated(GO:0006355);cellular_component:nucleus(GO:0005634);molecular_function:sequence-specific DNA binding transcription factor activity(GO:0003700)
Solyc06g071150.2	4934	-1.41014	1.8e-06	Down		molecular_function:quinone binding(GO:0048038);molecular_function:oxidoreductase activity, acting on the CH-OH group of donors, quinone or similar compound as acceptor(GO:0016901);biological_process:carbohydrate metabolic process(GO:0005975)
Solyc07g054280.1	1515	1.35617	1.83e-06	Ups		molecular_function:pyridoxal phosphate binding(GO:0030170);biological_process:carboxylic acid metabolic process(GO:0019752);molecular_function:carboxy-lyase activity(GO:0016831)
Solyc05g055290.2	3131	-1.12089	1.84e-06	Down
Solyc11g010170.1	5984	1.35236	1.92e-06	Ups
Solyc02g077980.1	971	1.7165	1.94e-06	Ups
Solyc01g007580.2	1600	-1.56728	2.01e-06	Down	K02994	biological_process:translation(GO:0006412);cellular_component:ribosome(GO:0005840);molecular_function:structural constituent of ribosome(GO:0003735)
Solyc10g084430.1	1304	1.20543	2.06e-06	Ups		molecular_function:zinc ion binding(GO:0008270);molecular_function:protein binding(GO:0005515)
Solyc03g007650.1	822	1.13923	2.07e-06	Ups	K09510
Solyc09g011050.2	1412	-1.12003	2.07e-06	Down	K05909	biological_process:oxidation-reduction process(GO:0055114);molecular_function:oxidoreductase activity(GO:0016491);molecular_function:copper ion binding(GO:0005507)
Solyc02g087350.1	1101	1.59906	2.1e-06	Ups		molecular_function:transferase activity, transferring glycosyl groups(GO:0016757)
Solyc12g095810.1	5723	1.06661	2.11e-06	Ups	K14638	cellular_component:membrane(GO:0016020);biological_process:transport(GO:0006810);molecular_function:transporter activity(GO:0005215)
Solyc10g005000.2	2094	-1.03129	2.16e-06	Down		molecular_function:protein binding(GO:0005515)
Solyc09g075470.2	1498	1.76959	2.22e-06	Ups
Solyc01g011430.2	2432	1.50348	2.27e-06	Ups		biological_process:glycerolipid biosynthetic process(GO:0045017);molecular_function:diacylglycerol O-acyltransferase activity(GO:0004144)
Solyc06g076020.2	3098	1.75108	2.27e-06	Ups	K03283
Solyc05g015390.2	1906	1.57862	2.27e-06	Ups
Solyc01g068140.2	2593	-1.22528	2.41e-06	Down		molecular_function:transferase activity, transferring acyl groups other than amino-acyl groups(GO:0016747)
NCRNA_6_268	135	1.05564	2.46e-06	Ups
Solyc04g078140.2	1245	-1.74993	2.62e-06	Down
Solyc09g089540.2	1786	1.75681	2.69e-06	Ups		biological_process:response to wounding(GO:0009611);molecular_function:serine-type endopeptidase inhibitor activity(GO:0004867)
Solyc06g048600.2	3306	-1.20738	2.72e-06	Down	K14492	biological_process:phosphorelay signal transduction system(GO:0000160)
Solyc10g009020.2	5541	1.03049	2.77e-06	Ups
Solyc07g005210.2	10163	1.37029	2.77e-06	Ups	K03098
Solyc10g050970.1	672	1.73828	2.81e-06	Ups		biological_process:regulation of transcription, DNA-templated(GO:0006355);molecular_function:sequence-specific DNA binding transcription factor activity(GO:0003700)
Solyc07g065720.2	3316	-1.00678	2.82e-06	Down
Solyc01g088500.2	4198	-1.12074	2.92e-06	Down		molecular_function:polysaccharide binding(GO:0030247)
Solyc08g081790.1	570	-1.3065	2.93e-06	Down
Solyc01g006560.2	10891	1.46242	2.95e-06	Ups	K00454	molecular_function:protein binding(GO:0005515);biological_process:oxidation-reduction process(GO:0055114);molecular_function:metal ion binding(GO:0046872);molecular_function:oxidoreductase activity, acting on single donors with incorporation of molecular oxygen, incorporation of two atoms of oxygen(GO:0016702)
Solyc12g088820.1	4651	-1.32922	2.96e-06	Down	K08790	biological_process:protein phosphorylation(GO:0006468);molecular_function:ATP binding(GO:0005524);molecular_function:protein serine/threonine kinase activity(GO:0004674);molecular_function:protein kinase activity(GO:0004672)
Solyc11g071740.1	606	1.49395	2.96e-06	Ups	K13448
Solyc12g042830.1	2569	1.73943	2.97e-06	Ups	K13993
Solyc12g089220.1	4711	1.15382	3.16e-06	Ups		molecular_function:nuclease activity(GO:0004518)
Solyc08g065410.1	1282	-1.58658	3.31e-06	Down	K14496
Solyc12g098900.1	1765	1.73061	3.5e-06	Ups
Solyc10g076830.1	2397	-1.56344	3.57e-06	Down	K05909	molecular_function:copper ion binding(GO:0005507);biological_process:oxidation-reduction process(GO:0055114);molecular_function:oxidoreductase activity(GO:0016491)
Solyc02g065530.2	4255	-1.27319	3.69e-06	Down		molecular_function:transferase activity, transferring glycosyl groups(GO:0016757)
Solyc06g060300.1	318	1.27435	3.69e-06	Ups
Solyc10g081340.1	1482	1.31002	3.77e-06	Ups
Solyc05g053370.2	1981	-1.10437	4.02e-06	Down	K14709	biological_process:transmembrane transport(GO:0055085);molecular_function:metal ion transmembrane transporter activity(GO:0046873);biological_process:metal ion transport(GO:0030001);cellular_component:membrane(GO:0016020)
Solyc07g055920.2	9992	1.68633	4.05e-06	Ups	K09264	biological_process:regulation of transcription, DNA-templated(GO:0006355);cellular_component:nucleus(GO:0005634);molecular_function:sequence-specific DNA binding transcription factor activity(GO:0003700);molecular_function:protein dimerization activity(GO:0046983);molecular_function:DNA binding(GO:0003677)
Solyc07g042520.2	3783	-1.63237	4.21e-06	Down	K00695	molecular_function:sucrose synthase activity(GO:0016157);biological_process:sucrose metabolic process(GO:0005985)
Solyc02g075620.2	2848	-1.05734	4.51e-06	Down	K01051	biological_process:cell wall modification(GO:0042545);molecular_function:pectinesterase activity(GO:0030599);cellular_component:cell wall(GO:0005618)
Solyc03g111820.2	10913	1.54633	4.54e-06	Ups
Solyc09g082700.2	1475	1.39642	4.56e-06	Ups
Solyc06g082030.2	5510	-1.61924	4.71e-06	Down		biological_process:oxidation-reduction process(GO:0055114);molecular_function:oxidoreductase activity(GO:0016491)
Solyc12g096310.1	3349	-1.27485	4.84e-06	Down
Solyc10g076820.1	1381	-1.64821	4.93e-06	Down
Solyc11g011710.1	447	1.37718	4.94e-06	Ups		biological_process:response to auxin(GO:0009733)
Solyc11g069960.1	2957	-1.70382	5.21e-06	Down		molecular_function:protein binding(GO:0005515);biological_process:protein phosphorylation(GO:0006468);molecular_function:protein kinase activity(GO:0004672)
Solyc04g072000.2	1889	-1.70401	5.29e-06	Down	K01183	molecular_function:chitin binding(GO:0008061);biological_process:cell wall macromolecule catabolic process(GO:0016998);biological_process:chitin catabolic process(GO:0006032);molecular_function:chitinase activity(GO:0004568)
Solyc06g054470.1	552	1.02819	5.44e-06	Ups
Solyc09g075590.1	471	-1.33043	5.46e-06	Down
Solyc07g053810.2	2337	1.47726	5.61e-06	Ups		cellular_component:nucleus(GO:0005634);molecular_function:DNA binding(GO:0003677)
Solyc11g069240.1	6067	-1.139	5.69e-06	Down
Solyc10g086680.1	705	1.68148	5.7e-06	Ups
Solyc12g010800.1	2247	-1.05756	6.15e-06	Down		molecular_function:sequence-specific DNA binding(GO:0043565);biological_process:regulation of transcription, DNA-templated(GO:0006355);molecular_function:sequence-specific DNA binding transcription factor activity(GO:0003700)
Solyc02g087840.2	2824	-1.13798	6.5e-06	Down	K09338	molecular_function:sequence-specific DNA binding(GO:0043565);biological_process:regulation of transcription, DNA-templated(GO:0006355);molecular_function:sequence-specific DNA binding transcription factor activity(GO:0003700);molecular_function:DNA binding(GO:0003677)
Solyc02g065430.1	459	-1.33174	6.54e-06	Down
Solyc04g081290.2	3309	1.30871	6.61e-06	Ups	K06966
Solyc07g005370.2	1330	-1.05407	6.8e-06	Down		biological_process:response to biotic stimulus(GO:0009607);biological_process:defense response(GO:0006952)
Solyc07g064870.2	5618	-1.14789	6.91e-06	Down		biological_process:carbohydrate metabolic process(GO:0005975);molecular_function:hydrolase activity, hydrolyzing O-glycosyl compounds(GO:0004553)
Solyc02g076800.1	576	1.12318	7.16e-06	Ups
Solyc12g042120.1	1089	1.41728	7.21e-06	Ups
Solyc03g115920.2	2250	1.33398	7.31e-06	Ups	K11975	biological_process:protein ubiquitination(GO:0016567);molecular_function:ubiquitin-protein transferase activity(GO:0004842)
Solyc07g055400.1	3730	1.58763	7.31e-06	Ups		biological_process:protein phosphorylation(GO:0006468);molecular_function:protein kinase activity(GO:0004672)
Solyc03g063090.1	210	1.08253	7.41e-06	Ups
Solyc09g092560.2	1967	1.56744	7.56e-06	Ups		biological_process:oxidation-reduction process(GO:0055114);molecular_function:heme binding(GO:0020037);molecular_function:oxidoreductase activity, acting on paired donors, with incorporation or reduction of molecular oxygen(GO:0016705);molecular_function:iron ion binding(GO:0005506)
Solyc04g008900.2	17727	1.0191	7.89e-06	Ups
Solyc08g016310.2	5225	-1.1695	8.01e-06	Down		molecular_function:protein binding(GO:0005515)
Solyc04g064870.2	4634	-1.06301	8.52e-06	Down
Solyc06g050440.2	2314	-1.62356	8.92e-06	Down	K00430	biological_process:oxidation-reduction process(GO:0055114);molecular_function:heme binding(GO:0020037);biological_process:response to oxidative stress(GO:0006979);molecular_function:peroxidase activity(GO:0004601)
Solyc06g075970.2	3272	-1.6359	8.98e-06	Down
Solyc01g096640.2	1601	1.05919	9.42e-06	Ups
Solyc03g112300.2	2288	1.03988	9.47e-06	Ups		molecular_function:protein binding(GO:0005515)
Solyc02g086770.2	3588	-1.07067	1.04e-05	Down		biological_process:oxidation-reduction process(GO:0055114);molecular_function:oxidoreductase activity, acting on the CH-OH group of donors, NAD or NADP as acceptor(GO:0016616);biological_process:steroid biosynthetic process(GO:0006694);molecular_function:3-beta-hydroxy-delta5-steroid dehydrogenase activity(GO:0003854)
Solyc07g006570.2	1769	1.41884	1.05e-05	Ups	K01166	molecular_function:ribonuclease T2 activity(GO:0033897);molecular_function:RNA binding(GO:0003723)
Solyc05g052950.2	6073	1.62696	1.09e-05	Ups
Solyc04g080780.2	2381	-1.261	1.09e-05	Down		biological_process:regulation of transcription, DNA-templated(GO:0006355);molecular_function:DNA binding(GO:0003677)
Solyc04g007940.2	2515	-1.18568	1.1e-05	Down		biological_process:oxidation-reduction process(GO:0055114);molecular_function:heme binding(GO:0020037);molecular_function:oxidoreductase activity, acting on paired donors, with incorporation or reduction of molecular oxygen(GO:0016705);molecular_function:iron ion binding(GO:0005506)
Solyc04g054790.1	1170	1.20785	1.11e-05	Ups
Solyc09g009490.2	4400	1.36815	1.11e-05	Ups	K14432	molecular_function:sequence-specific DNA binding(GO:0043565);biological_process:regulation of transcription, DNA-templated(GO:0006355);molecular_function:sequence-specific DNA binding transcription factor activity(GO:0003700)
Solyc02g065220.2	2285	-1.0546	1.13e-05	Down		biological_process:oxidation-reduction process(GO:0055114);molecular_function:heme binding(GO:0020037);molecular_function:oxidoreductase activity, acting on paired donors, with incorporation or reduction of molecular oxygen(GO:0016705);molecular_function:iron ion binding(GO:0005506)
Solyc01g017600.2	2019	1.5934	1.13e-05	Ups
Solyc02g085430.2	4170	1.08573	1.16e-05	Ups	K04730	biological_process:protein phosphorylation(GO:0006468);molecular_function:protein kinase activity(GO:0004672)
Solyc04g078060.1	351	1.23653	1.18e-05	Ups
Solyc06g050630.2	2402	-1.03466	1.21e-05	Down	K15227	biological_process:oxidation-reduction process(GO:0055114);molecular_function:prephenate dehydrogenase activity(GO:0008977);biological_process:tyrosine biosynthetic process(GO:0006571);molecular_function:prephenate dehydrogenase (NADP+) activity(GO:0004665)
Solyc01g108450.2	3748	1.00927	1.21e-05	Ups	K16297	biological_process:proteolysis(GO:0006508);molecular_function:serine-type carboxypeptidase activity(GO:0004185)
Solyc06g067910.2	3445	1.41695	1.23e-05	Ups
Solyc08g021820.2	1755	1.27386	1.26e-05	Ups	K14484	biological_process:regulation of transcription, DNA-templated(GO:0006355);cellular_component:nucleus(GO:0005634)
Solyc09g072660.2	2882	-1.0185	1.28e-05	Down		biological_process:oxidation-reduction process(GO:0055114);molecular_function:flavin adenine dinucleotide binding(GO:0050660);molecular_function:oxidoreductase activity(GO:0016491)
Solyc06g084330.2	4065	1.48762	1.28e-05	Ups		cellular_component:membrane(GO:0016020)
Solyc03g006620.2	1573	1.20904	1.29e-05	Ups
Solyc12g014590.1	3295	-1.20767	1.29e-05	Down	K06911
Solyc12g010170.1	7313	-1.47045	1.31e-05	Down		molecular_function:protein dimerization activity(GO:0046983)
Solyc09g083440.2	1409	1.38283	1.33e-05	Ups		biological_process:response to wounding(GO:0009611);molecular_function:serine-type endopeptidase inhibitor activity(GO:0004867)
Solyc10g085310.1	642	-1.1525	1.34e-05	Down	K14496
Solyc03g121420.2	1462	-1.12391	1.34e-05	Down	K13248	molecular_function:phosphatase activity(GO:0016791);biological_process:metabolic process(GO:0008152)
Solyc01g106820.2	4150	1.62652	1.38e-05	Ups
Solyc03g118060.2	788	1.60735	1.38e-05	Ups
Solyc06g068620.2	10139	1.25588	1.39e-05	Ups
Solyc02g078160.2	1865	1.02401	1.4e-05	Ups
Solyc10g079690.1	1076	1.61364	1.43e-05	Ups
Solyc01g103360.2	1033	-1.25464	1.43e-05	Down	K18801
Solyc01g080490.2	837	-1.41316	1.44e-05	Down
Solyc03g078150.2	7357	-1.19044	1.44e-05	Down	K15015
Solyc10g086410.2	3370	1.4647	1.49e-05	Ups	K03283
Solyc05g007880.2	2665	1.18378	1.54e-05	Ups		biological_process:regulation of transcription, DNA-templated(GO:0006355);molecular_function:DNA binding(GO:0003677)
Solyc10g006690.2	5661	1.39649	1.56e-05	Ups		biological_process:recognition of pollen(GO:0048544)
Solyc07g054220.1	1173	1.1751	1.56e-05	Ups		biological_process:regulation of transcription, DNA-templated(GO:0006355);molecular_function:sequence-specific DNA binding transcription factor activity(GO:0003700)
Solyc05g009500.2	4595	1.48706	1.58e-05	Ups	K14638	biological_process:transmembrane transport(GO:0055085);cellular_component:integral component of membrane(GO:0016021);cellular_component:membrane(GO:0016020);biological_process:transport(GO:0006810);molecular_function:transporter activity(GO:0005215)
Solyc03g121550.2	677	1.10757	1.59e-05	Ups
Solyc01g098790.1	2776	1.41515	1.63e-05	Ups
Solyc01g060420.2	563	1.58991	1.63e-05	Ups
Solyc01g006440.1	4196	-1.50143	1.63e-05	Down		cellular_component:membrane(GO:0016020);biological_process:transport(GO:0006810);molecular_function:transporter activity(GO:0005215)
Solyc04g078880.2	2403	-1.14731	1.67e-05	Down
Solyc02g090340.2	3658	1.07864	1.67e-05	Ups		biological_process:oxidation-reduction process(GO:0055114);molecular_function:heme binding(GO:0020037);molecular_function:oxidoreductase activity, acting on paired donors, with incorporation or reduction of molecular oxygen(GO:0016705);molecular_function:iron ion binding(GO:0005506)
Solyc11g066270.1	2105	-1.59405	1.8e-05	Down	K08235	cellular_component:apoplast(GO:0048046);molecular_function:xyloglucan:xyloglucosyl transferase activity(GO:0016762);biological_process:cellular glucan metabolic process(GO:0006073);cellular_component:cell wall(GO:0005618);biological_process:carbohydrate metabolic process(GO:0005975);molecular_function:hydrolase activity, hydrolyzing O-glycosyl compounds(GO:0004553)
Solyc04g077740.1	1083	1.27615	1.8e-05	Ups
Solyc12g042500.1	2656	-1.17233	1.88e-05	Down
Solyc04g040180.2	2197	1.3229	1.88e-05	Ups		molecular_function:methyltransferase activity(GO:0008168);biological_process:metabolic process(GO:0008152)
Solyc03g113130.2	3388	-1.50935	1.97e-05	Down	K10712	biological_process:oxidation-reduction process(GO:0055114);molecular_function:oxidoreductase activity, acting on single donors with incorporation of molecular oxygen, incorporation of two atoms of oxygen(GO:0016702)
Solyc12g014500.1	7616	-1.08852	1.99e-05	Down	K18848	molecular_function:methyltransferase activity(GO:0008168)
Solyc03g006810.2	2737	-1.01778	2.02e-05	Down	K00430	biological_process:oxidation-reduction process(GO:0055114);molecular_function:heme binding(GO:0020037);biological_process:response to oxidative stress(GO:0006979);molecular_function:peroxidase activity(GO:0004601)
Solyc08g005670.2	39407	1.13107	2.07e-05	Ups	K18116	molecular_function:lyase activity(GO:0016829);molecular_function:terpene synthase activity(GO:0010333);molecular_function:magnesium ion binding(GO:0000287)
Solyc12g042110.1	23095	1.3146	2.15e-05	Ups
Solyc02g088090.1	546	1.22235	2.2e-05	Ups	K02183
Solyc10g084950.1	4010	-1.14342	2.2e-05	Down	K14638	biological_process:transmembrane transport(GO:0055085);cellular_component:integral component of membrane(GO:0016021);cellular_component:membrane(GO:0016020);biological_process:transport(GO:0006810);molecular_function:transporter activity(GO:0005215)
Solyc03g043850.2	1859	1.47842	2.22e-05	Ups	K02266	cellular_component:mitochondrial respiratory chain complex IV(GO:0005751);cellular_component:mitochondrial inner membrane(GO:0005743);molecular_function:cytochrome-c oxidase activity(GO:0004129)
Solyc06g074540.2	966	-1.35022	2.33e-05	Down		biological_process:cell proliferation(GO:0008283);molecular_function:growth factor activity(GO:0008083);cellular_component:extracellular region(GO:0005576)
Solyc01g007190.2	1084	1.39552	2.36e-05	Ups
Solyc04g008940.2	1554	-1.40489	2.4e-05	Down
Solyc03g006410.2	2820	-1.5798	2.4e-05	Down
Solyc07g062210.2	3360	-1.15801	2.42e-05	Down
Solyc10g018560.1	1516	1.57516	2.48e-05	Ups		molecular_function:sequence-specific DNA binding(GO:0043565);molecular_function:zinc ion binding(GO:0008270);biological_process:regulation of transcription, DNA-templated(GO:0006355);molecular_function:sequence-specific DNA binding transcription factor activity(GO:0003700)
Solyc03g113210.2	1290	1.55551	2.54e-05	Ups	K15040	biological_process:transmembrane transport(GO:0055085);cellular_component:mitochondrial outer membrane(GO:0005741)
Solyc01g005320.2	2222	-1.47747	2.56e-05	Down
Solyc11g007330.1	2146	-1.01367	2.57e-05	Down
Solyc10g080920.1	1736	-1.41773	2.6e-05	Down
Solyc09g097890.2	2309	-1.00283	2.67e-05	Down		cellular_component:integral component of membrane(GO:0016021)
Solyc02g089700.2	12150	-1.30129	2.7e-05	Down
Solyc08g077000.1	837	-1.53052	2.72e-05	Down
Solyc02g072540.2	1998	1.18853	2.83e-05	Ups		biological_process:signal transduction(GO:0007165)
Solyc01g007600.2	935	-1.02418	2.86e-05	Down	K02878	biological_process:translation(GO:0006412);cellular_component:ribosome(GO:0005840);molecular_function:structural constituent of ribosome(GO:0003735);molecular_function:rRNA binding(GO:0019843)
Solyc09g059220.1	225	1.42771	3.04e-05	Ups
Solyc09g065660.2	2935	1.55701	3.05e-05	Ups	K09419	molecular_function:sequence-specific DNA binding(GO:0043565);biological_process:regulation of transcription, DNA-templated(GO:0006355);cellular_component:nucleus(GO:0005634);molecular_function:sequence-specific DNA binding transcription factor activity(GO:0003700)
Solyc03g113490.2	4034	-1.10512	3.05e-05	Down		molecular_function:quinone binding(GO:0048038);molecular_function:oxidoreductase activity, acting on the CH-OH group of donors, quinone or similar compound as acceptor(GO:0016901);biological_process:carbohydrate metabolic process(GO:0005975)
Solyc06g084240.1	4901	-1.07936	3.15e-05	Down	K04120	molecular_function:lyase activity(GO:0016829);molecular_function:terpene synthase activity(GO:0010333);molecular_function:magnesium ion binding(GO:0000287);biological_process:metabolic process(GO:0008152)
Solyc03g112330.2	11289	-1.16012	3.29e-05	Down		biological_process:response to stress(GO:0006950)
Solyc06g074620.2	1162	1.32355	3.35e-05	Ups
Solyc11g007530.1	4411	-1.3381	3.4e-05	Down		molecular_function:zinc ion binding(GO:0008270);molecular_function:protein binding(GO:0005515)
Solyc05g051430.2	4898	-1.53183	3.49e-05	Down
Solyc01g068380.2	9921	-1.28922	3.59e-05	Down		molecular_function:hydrolase activity(GO:0016787)
Solyc05g054110.2	4535	-1.32414	3.62e-05	Down	K12462	cellular_component:cytoplasm(GO:0005737);molecular_function:Rho GDP-dissociation inhibitor activity(GO:0005094)
Solyc06g036290.2	3236	1.50419	3.81e-05	Ups	K04079	molecular_function:unfolded protein binding(GO:0051082);biological_process:response to stress(GO:0006950);biological_process:protein folding(GO:0006457);molecular_function:ATP binding(GO:0005524)
Solyc02g081560.1	201	1.02174	3.95e-05	Ups
Solyc11g007950.1	1279	1.47632	3.97e-05	Ups
Solyc02g014470.2	1462	-1.0504	4.06e-05	Down		biological_process:lipid metabolic process(GO:0006629)
Solyc06g073080.2	2958	-1.53313	4.08e-05	Down		biological_process:oxidation-reduction process(GO:0055114);molecular_function:oxidoreductase activity(GO:0016491)
Solyc06g006080.2	6640	-1.26542	4.28e-05	Down	K03147	molecular_function:iron-sulfur cluster binding(GO:0051536);biological_process:thiamine biosynthetic process(GO:0009228)
Solyc10g083860.1	3359	-1.00121	4.34e-05	Down	K13496	molecular_function:transferase activity, transferring hexosyl groups(GO:0016758);biological_process:metabolic process(GO:0008152)
Solyc08g078910.1	396	-1.29393	4.57e-05	Down
Solyc05g053550.2	2142	-1.43484	4.63e-05	Down	K00660	molecular_function:transferase activity, transferring acyl groups other than amino-acyl groups(GO:0016747);biological_process:lipid biosynthetic process(GO:0008610)
Solyc03g119580.1	2366	1.10351	4.77e-05	Ups		biological_process:regulation of transcription, DNA-templated(GO:0006355);molecular_function:sequence-specific DNA binding transcription factor activity(GO:0003700)
Solyc02g071750.2	4382	1.18039	4.79e-05	Ups		molecular_function:cyclic-nucleotide phosphodiesterase activity(GO:0004112)
Solyc06g050920.2	2641	-1.08438	4.86e-05	Down
Solyc05g011970.2	2516	1.09874	4.9e-05	Ups	K15639	biological_process:oxidation-reduction process(GO:0055114);molecular_function:heme binding(GO:0020037);molecular_function:oxidoreductase activity, acting on paired donors, with incorporation or reduction of molecular oxygen(GO:0016705);molecular_function:iron ion binding(GO:0005506)
Solyc01g060200.1	6829	1.1256	5.21e-05	Ups	K18740	molecular_function:3'-5' exonuclease activity(GO:0008408);biological_process:nucleobase-containing compound metabolic process(GO:0006139);molecular_function:nucleic acid binding(GO:0003676)
Solyc01g089850.2	2428	-1.25099	5.35e-05	Down
Solyc09g061310.2	3007	1.39255	5.49e-05	Ups
Solyc05g015890.2	1091	1.42785	5.55e-05	Ups
Solyc04g071820.2	2154	1.06954	5.55e-05	Ups		biological_process:oxidation-reduction process(GO:0055114);molecular_function:heme binding(GO:0020037);molecular_function:oxidoreductase activity, acting on paired donors, with incorporation or reduction of molecular oxygen(GO:0016705);molecular_function:iron ion binding(GO:0005506)
Solyc10g083300.1	4307	-1.34051	5.62e-05	Down	K01193
Solyc06g009360.1	192	1.01627	5.8e-05	Ups
Solyc08g005710.2	7836	1.10332	5.86e-05	Ups	K04120	molecular_function:lyase activity(GO:0016829);molecular_function:terpene synthase activity(GO:0010333);molecular_function:magnesium ion binding(GO:0000287);biological_process:metabolic process(GO:0008152)
Solyc02g090350.2	2619	1.3075	5.93e-05	Ups		biological_process:oxidation-reduction process(GO:0055114);molecular_function:heme binding(GO:0020037);molecular_function:oxidoreductase activity, acting on paired donors, with incorporation or reduction of molecular oxygen(GO:0016705);molecular_function:iron ion binding(GO:0005506)
Solyc12g009220.1	2460	1.14225	6.52e-05	Ups	K13464
Solyc09g089500.2	1055	1.49307	6.52e-05	Ups		biological_process:response to wounding(GO:0009611);molecular_function:serine-type endopeptidase inhibitor activity(GO:0004867)
Solyc09g015450.2	798	1.43634	6.63e-05	Ups
Solyc10g078360.1	1575	1.49078	6.66e-05	Ups
Solyc03g058160.2	5280	-1.24108	6.67e-05	Down
Solyc04g039720.1	3088	-1.46155	6.77e-05	Down		molecular_function:zinc ion binding(GO:0008270)
Solyc05g012970.2	1600	1.16718	6.83e-05	Ups	K01025
Solyc04g011440.2	3150	1.42072	6.83e-05	Ups	K03283
Solyc11g066100.1	2299	1.42573	7.01e-05	Ups	K03283
Solyc04g016470.2	2169	1.36054	7.3e-05	Ups		biological_process:carbohydrate metabolic process(GO:0005975);molecular_function:hydrolase activity, hydrolyzing O-glycosyl compounds(GO:0004553)
Solyc12g088940.1	4778	1.2867	7.3e-05	Ups		biological_process:protein phosphorylation(GO:0006468);molecular_function:ATP binding(GO:0005524);molecular_function:protein kinase activity(GO:0004672)
Solyc01g008350.2	3680	1.03546	7.6e-05	Ups	K12833
Solyc09g057760.2	4552	1.09086	7.63e-05	Ups
Solyc12g009000.1	1455	1.11614	7.64e-05	Ups
Solyc01g007480.1	243	-1.18541	7.74e-05	Down	K02950
Solyc10g007660.2	3990	1.22212	7.77e-05	Ups
Solyc07g053360.2	1740	1.39829	8e-05	Ups
Solyc08g062960.2	3073	1.35064	8.38e-05	Ups	K09419	molecular_function:sequence-specific DNA binding(GO:0043565);biological_process:regulation of transcription, DNA-templated(GO:0006355);cellular_component:nucleus(GO:0005634);molecular_function:sequence-specific DNA binding transcription factor activity(GO:0003700)
Solyc11g066060.1	2874	1.11553	8.4e-05	Ups	K03283
Solyc01g105850.2	11017	1.47133	8.48e-05	Ups		molecular_function:lyase activity(GO:0016829);molecular_function:terpene synthase activity(GO:0010333);molecular_function:magnesium ion binding(GO:0000287);biological_process:metabolic process(GO:0008152)
Solyc09g072700.2	1981	-1.43417	8.73e-05	Down	K00430	biological_process:oxidation-reduction process(GO:0055114);molecular_function:heme binding(GO:0020037);biological_process:response to oxidative stress(GO:0006979);molecular_function:peroxidase activity(GO:0004601)
Solyc02g088320.2	4456	-1.02488	8.96e-05	Down
Solyc05g050220.2	6593	1.06787	8.96e-05	Ups	K09060	molecular_function:sequence-specific DNA binding(GO:0043565);biological_process:regulation of transcription, DNA-templated(GO:0006355);molecular_function:sequence-specific DNA binding transcription factor activity(GO:0003700)
Solyc10g084020.1	396	1.46082	9.07e-05	Ups	K14488	biological_process:response to auxin(GO:0009733)
Solyc01g067440.2	634	-1.30076	9.32e-05	Down	K03676	biological_process:cell redox homeostasis(GO:0045454);molecular_function:protein disulfide oxidoreductase activity(GO:0015035);molecular_function:electron carrier activity(GO:0009055)
Solyc01g094070.2	1762	1.19684	9.5e-05	Ups		biological_process:oxidation-reduction process(GO:0055114);molecular_function:oxidoreductase activity, acting on the CH-OH group of donors, NAD or NADP as acceptor(GO:0016616);biological_process:steroid biosynthetic process(GO:0006694);molecular_function:3-beta-hydroxy-delta5-steroid dehydrogenase activity(GO:0003854)
Solyc12g027630.1	189	1.08471	9.58e-05	Ups
Solyc12g040800.1	3132	1.04699	9.75e-05	Ups		molecular_function:protein binding(GO:0005515)
Solyc06g048640.1	6710	1.44664	9.83e-05	Ups
Solyc02g079780.1	1799	-1.09054	9.83e-05	Down
Solyc09g013150.2	5752	-1.13488	9.85e-05	Down	K08193	biological_process:transmembrane transport(GO:0055085);molecular_function:transmembrane transporter activity(GO:0022857);cellular_component:integral component of membrane(GO:0016021)
Solyc11g042710.1	2268	1.4379	0.000102346	Ups	K15095	molecular_function:oxidoreductase activity(GO:0016491);biological_process:metabolic process(GO:0008152)
Solyc10g054720.1	19358	1.2347	0.000104038	Ups	K14488	biological_process:response to auxin(GO:0009733)
Solyc10g007080.2	8161	1.36514	0.000105676	Ups	K03327
Solyc09g008970.1	411	1.40416	0.000110656	Ups
Solyc08g023660.2	1277	1.26413	0.000112847	Ups		biological_process:response to biotic stimulus(GO:0009607);biological_process:defense response(GO:0006952)
Solyc04g079190.2	1392	-1.15905	0.000113562	Down
Solyc01g014330.2	543	-1.43105	0.000117215	Down		molecular_function:methyltransferase activity(GO:0008168)
Solyc01g079570.2	5664	-1.09874	0.000117705	Down		biological_process:carbohydrate metabolic process(GO:0005975);molecular_function:hydrolase activity, hydrolyzing O-glycosyl compounds(GO:0004553)
Solyc02g067440.2	4262	-1.23519	0.000119293	Down	K10712	biological_process:oxidation-reduction process(GO:0055114);molecular_function:oxidoreductase activity, acting on single donors with incorporation of molecular oxygen, incorporation of two atoms of oxygen(GO:0016702)
Solyc02g084850.2	1136	1.36813	0.000119294	Ups		biological_process:response to water(GO:0009415);biological_process:response to stress(GO:0006950)
Solyc04g014790.1	411	-1.36446	0.000121929	Down		molecular_function:cysteine-type endopeptidase inhibitor activity(GO:0004869)
NCRNA_12_288	92	1.03202	0.00012297	Ups
Solyc10g005320.2	2295	1.3684	0.000124711	Ups	K01696
Solyc08g074490.2	7134	1.0422	0.00012477	Ups
Solyc02g085360.2	4375	-1.11449	0.000126802	Down	K09587	biological_process:oxidation-reduction process(GO:0055114);molecular_function:heme binding(GO:0020037);molecular_function:oxidoreductase activity, acting on paired donors, with incorporation or reduction of molecular oxygen(GO:0016705);molecular_function:iron ion binding(GO:0005506)
Solyc12g014140.1	2220	-1.36688	0.000128323	Down
Solyc02g091990.2	1802	1.34854	0.000130406	Ups	K01762	molecular_function:pyridoxal phosphate binding(GO:0030170);biological_process:biosynthetic process(GO:0009058)
Solyc07g062980.2	1170	1.12296	0.000132758	Ups		cellular_component:nucleus(GO:0005634);molecular_function:DNA binding(GO:0003677)
Solyc01g100000.2	1370	-1.14612	0.000141087	Down		molecular_function:protein binding(GO:0005515)
Solyc03g034460.2	27120	1.25454	0.000146041	Ups	K04506	biological_process:multicellular organismal development(GO:0007275);biological_process:ubiquitin-dependent protein catabolic process(GO:0006511);cellular_component:nucleus(GO:0005634)
Solyc06g034040.1	444	1.42114	0.000147042	Ups		cellular_component:integral component of membrane(GO:0016021);cellular_component:monolayer-surrounded lipid storage body(GO:0012511)
Solyc01g104740.2	4413	1.33128	0.000147492	Ups	K03627	molecular_function:sequence-specific DNA binding(GO:0043565)
Solyc07g047730.2	702	-1.21677	0.000151674	Down		biological_process:regulation of transcription, DNA-templated(GO:0006355)
Solyc03g093410.2	1906	-1.37499	0.000153294	Down		biological_process:transmembrane transport(GO:0055085);cellular_component:integral component of membrane(GO:0016021)
Solyc09g011560.2	1499	-1.13762	0.000155461	Down	K00799	molecular_function:protein binding(GO:0005515)
Solyc02g065090.2	2253	1.41373	0.000158294	Ups		biological_process:lipid metabolic process(GO:0006629)
Solyc12g036330.1	17298	-1.15522	0.00015901	Down		molecular_function:polysaccharide binding(GO:0030247);biological_process:protein phosphorylation(GO:0006468);molecular_function:ATP binding(GO:0005524);molecular_function:protein kinase activity(GO:0004672)
Solyc05g013010.2	1693	1.11901	0.000159564	Ups	K01025	molecular_function:sulfotransferase activity(GO:0008146)
Solyc09g092420.1	3391	1.27582	0.0001628	Ups		cellular_component:membrane(GO:0016020);molecular_function:amino acid transmembrane transporter activity(GO:0015171);biological_process:amino acid transmembrane transport(GO:0003333)
Solyc06g066420.2	806	1.39058	0.000165051	Ups
Solyc03g007960.2	2418	1.40813	0.000165799	Ups	K15746	biological_process:oxidation-reduction process(GO:0055114);molecular_function:oxidoreductase activity(GO:0016491);biological_process:fatty acid biosynthetic process(GO:0006633);molecular_function:iron ion binding(GO:0005506)
Solyc11g006790.1	1764	1.40214	0.000167795	Ups
Solyc02g073580.1	660	1.29721	0.000172111	Ups		molecular_function:sequence-specific DNA binding(GO:0043565);biological_process:transcription, DNA-templated(GO:0006351)
Solyc11g005290.1	633	-1.25675	0.000172669	Down	K19040	molecular_function:zinc ion binding(GO:0008270);molecular_function:protein binding(GO:0005515)
Solyc09g010070.1	1869	-1.16716	0.000174936	Down
Solyc11g010290.1	6020	-1.12822	0.000176787	Down	K03319	biological_process:transmembrane transport(GO:0055085);cellular_component:membrane(GO:0016020);biological_process:sodium ion transport(GO:0006814);molecular_function:transporter activity(GO:0005215)
Solyc06g009140.2	1091	1.40052	0.000178934	Ups		biological_process:response to stress(GO:0006950)
Solyc11g065530.1	1515	1.28267	0.000180442	Ups		biological_process:lipid metabolic process(GO:0006629)
Solyc01g104210.2	1241	1.38201	0.000182574	Ups		cellular_component:integral component of membrane(GO:0016021)
Solyc07g007580.2	1764	1.12318	0.000183482	Ups
Solyc07g062480.1	894	-1.16171	0.000183696	Down
Solyc11g011580.1	1292	-1.36833	0.000188884	Down
Solyc12g088360.1	1576	1.02645	0.000189259	Ups		molecular_function:protein binding(GO:0005515)
Solyc11g005480.1	855	1.17737	0.000191186	Ups
Solyc02g065540.1	2778	1.28483	0.000192471	Ups	K10666
Solyc01g100920.2	3135	-1.15438	0.000195004	Down		cellular_component:integral component of membrane(GO:0016021);cellular_component:membrane(GO:0016020);molecular_function:transmembrane transporter activity(GO:0022857)
Solyc10g055740.1	3459	-1.13005	0.000197794	Down
Solyc07g042540.2	2838	1.18081	0.000203548	Ups
Solyc01g007570.2	1682	-1.31605	0.000210103	Down	K03040	biological_process:translation(GO:0006412);cellular_component:ribosome(GO:0005840);cellular_component:intracellular(GO:0005622);molecular_function:structural constituent of ribosome(GO:0003735)
Solyc06g083650.2	3617	-1.31672	0.000214243	Down		molecular_function:hydrolase activity, acting on ester bonds(GO:0016788)
Solyc06g060840.1	405	1.11372	0.000214589	Ups		cellular_component:integral component of membrane(GO:0016021);cellular_component:monolayer-surrounded lipid storage body(GO:0012511)
Solyc03g119390.2	1632	1.02487	0.00021599	Ups		molecular_function:protein dimerization activity(GO:0046983)
Solyc03g078240.1	1544	1.33274	0.000218788	Ups		molecular_function:transferase activity, transferring hexosyl groups(GO:0016758);biological_process:metabolic process(GO:0008152)
Solyc03g115230.2	4156	1.33026	0.000218982	Ups	K03695	biological_process:protein metabolic process(GO:0019538);molecular_function:ATPase activity(GO:0016887);molecular_function:ATP binding(GO:0005524)
Solyc01g087800.2	2364	-1.38052	0.000219118	Down		biological_process:proteolysis(GO:0006508);molecular_function:serine-type endopeptidase activity(GO:0004252)
Solyc01g106660.1	4980	1.04094	0.000219655	Ups		molecular_function:cysteine-type peptidase activity(GO:0008234);biological_process:proteolysis(GO:0006508)
Solyc08g082130.2	1019	-1.04671	0.000221113	Down
Solyc01g081250.2	1479	1.32701	0.000222951	Ups	K00799
Solyc04g071400.2	3308	-1.09186	0.000224338	Down		cellular_component:integral component of membrane(GO:0016021);cellular_component:membrane(GO:0016020);molecular_function:transmembrane transporter activity(GO:0022857)
Solyc03g079880.2	702	-1.10033	0.00022474	Down
Solyc04g053130.2	2929	1.13135	0.000226679	Ups
Solyc08g075540.2	1807	1.16391	0.000230754	Ups	K17893	biological_process:oxidation-reduction process(GO:0055114);molecular_function:alternative oxidase activity(GO:0009916)
Solyc02g064690.2	2241	1.29314	0.000231296	Ups		molecular_function:N-acetyltransferase activity(GO:0008080)
Solyc01g007310.2	384	-1.21721	0.000231942	Down	K05574	biological_process:oxidation-reduction process(GO:0055114);molecular_function:NADH dehydrogenase (ubiquinone) activity(GO:0008137)
Solyc08g081400.2	5198	-1.26643	0.00024313	Down		biological_process:regulation of transcription, DNA-templated(GO:0006355);molecular_function:DNA binding(GO:0003677)
Solyc06g068600.2	1985	1.12845	0.000243482	Ups		molecular_function:ATPase activity(GO:0016887);molecular_function:ATP binding(GO:0005524)
Solyc03g113850.1	1425	1.25242	0.000244621	Ups		molecular_function:protein binding(GO:0005515)
Solyc03g006450.1	480	1.15012	0.000254252	Ups
Solyc11g021020.1	943	1.0844	0.000261611	Ups		molecular_function:serine-type endopeptidase inhibitor activity(GO:0004867)
Solyc12g087840.1	948	1.31265	0.00026564	Ups		molecular_function:zinc ion binding(GO:0008270);molecular_function:protein binding(GO:0005515)
Solyc10g080670.1	1734	1.14546	0.000286503	Ups
Solyc07g054310.1	381	1.00226	0.000292552	Ups
Solyc07g032390.1	9511	1.3183	0.000294109	Ups
Solyc11g069840.1	6467	-1.10957	0.000299357	Down
Solyc10g046880.1	1453	1.33668	0.00030067	Ups
Solyc04g078710.1	2175	-1.34452	0.000310379	Down		biological_process:proteolysis(GO:0006508);molecular_function:serine-type endopeptidase activity(GO:0004252)
Solyc06g005330.2	1287	-1.0668	0.000313432	Down	K09422
Solyc07g006480.2	2285	1.04235	0.00031824	Ups		biological_process:protein phosphorylation(GO:0006468);molecular_function:ATP binding(GO:0005524);molecular_function:protein kinase activity(GO:0004672)
Solyc07g005910.2	3663	-1.16923	0.000320397	Down
Solyc05g012950.1	711	1.15478	0.000320581	Ups	K01025	molecular_function:sulfotransferase activity(GO:0008146)
Solyc05g015750.2	6411	1.28731	0.00032192	Ups		biological_process:regulation of transcription, DNA-templated(GO:0006355);cellular_component:nucleus(GO:0005634);molecular_function:sequence-specific DNA binding transcription factor activity(GO:0003700);molecular_function:protein dimerization activity(GO:0046983);molecular_function:DNA binding(GO:0003677)
Solyc01g006060.2	739	-1.32436	0.000322201	Down
Solyc02g089460.1	306	-1.33359	0.000327072	Down
Solyc10g017960.1	3703	-1.33243	0.000335887	Down
Solyc02g070070.1	1596	1.33637	0.000354933	Ups		biological_process:oxidation-reduction process(GO:0055114);molecular_function:flavin adenine dinucleotide binding(GO:0050660);molecular_function:oxidoreductase activity(GO:0016491)
Solyc08g016500.2	3294	1.20176	0.000360035	Ups
Solyc05g006210.2	2264	-1.00302	0.000361215	Down		biological_process:carbohydrate metabolic process(GO:0005975);molecular_function:hydrolase activity, hydrolyzing O-glycosyl compounds(GO:0004553)
Solyc06g005530.1	888	1.0844	0.000365447	Ups
Solyc03g044100.2	11084	-1.04579	0.000367527	Down	K00430	biological_process:oxidation-reduction process(GO:0055114);molecular_function:heme binding(GO:0020037);biological_process:response to oxidative stress(GO:0006979);molecular_function:peroxidase activity(GO:0004601)
Solyc11g017440.1	1240	-1.08297	0.000367725	Down
Solyc07g008220.1	1739	-1.13527	0.000368019	Down
Solyc08g068420.2	3400	-1.06751	0.000371803	Down		biological_process:oxidation-reduction process(GO:0055114);molecular_function:flavin adenine dinucleotide binding(GO:0050660);molecular_function:oxidoreductase activity(GO:0016491);cellular_component:membrane(GO:0016020);molecular_function:D-arabinono-1,4-lactone oxidase activity(GO:0003885)
Solyc09g014280.1	1762	1.06932	0.000373157	Ups		molecular_function:transferase activity, transferring acyl groups other than amino-acyl groups(GO:0016747)
Solyc11g010670.1	231	1.2379	0.000380458	Ups
Solyc07g032490.2	2513	-1.30932	0.000385836	Down		cellular_component:membrane(GO:0016020);biological_process:transport(GO:0006810);molecular_function:transporter activity(GO:0005215)
Solyc02g014740.1	21269	1.07267	0.000396179	Ups
Solyc04g009440.2	3004	1.00574	0.000398222	Ups		biological_process:regulation of transcription, DNA-templated(GO:0006355);molecular_function:DNA binding(GO:0003677)
Solyc03g111290.1	1485	1.29856	0.00040781	Ups		biological_process:oxidation-reduction process(GO:0055114);molecular_function:heme binding(GO:0020037);molecular_function:oxidoreductase activity, acting on paired donors, with incorporation or reduction of molecular oxygen(GO:0016705);molecular_function:iron ion binding(GO:0005506)
Solyc03g114160.1	2049	1.30527	0.000414294	Ups		biological_process:protein ubiquitination(GO:0016567);molecular_function:ubiquitin-protein transferase activity(GO:0004842)
Solyc06g062800.2	3138	1.29802	0.000421481	Ups	K03257	molecular_function:ATP binding(GO:0005524);molecular_function:nucleic acid binding(GO:0003676)
Solyc04g080650.2	4717	-1.31145	0.000444172	Down		biological_process:oxidation-reduction process(GO:0055114);molecular_function:heme binding(GO:0020037);molecular_function:oxidoreductase activity, acting on paired donors, with incorporation or reduction of molecular oxygen(GO:0016705);molecular_function:iron ion binding(GO:0005506)
Solyc01g005680.2	4913	-1.15216	0.000451749	Down	K06966
Solyc07g065330.2	3959	1.14528	0.000456292	Ups		molecular_function:nutrient reservoir activity(GO:0045735)
Solyc01g108880.2	1546	1.13636	0.000456737	Ups		biological_process:oxidation-reduction process(GO:0055114);molecular_function:oxidoreductase activity(GO:0016491)
Solyc03g097230.1	585	-1.0117	0.000459199	Down	K19761
Solyc11g005310.1	645	1.11653	0.000467793	Ups	K19040	molecular_function:zinc ion binding(GO:0008270);molecular_function:protein binding(GO:0005515)
Solyc02g078870.1	153	1.11202	0.000475499	Ups
Solyc07g054810.1	189	1.05527	0.000476732	Ups
Solyc07g043250.1	1682	1.29595	0.00047757	Ups
Solyc06g073100.2	2053	1.1902	0.000480236	Ups		molecular_function:hydrolase activity, acting on ester bonds(GO:0016788)
Solyc11g069700.1	2865	1.22085	0.000482425	Ups	K03231	molecular_function:GTP binding(GO:0005525)
Solyc11g056400.1	84471	-1.15627	0.000485522	Down
Solyc06g035810.1	3045	-1.30129	0.000500534	Down		molecular_function:methyltransferase activity(GO:0008168)
Solyc10g083890.1	3073	-1.22566	0.000502184	Down	K01674
Solyc10g079050.1	2490	-1.10513	0.000519723	Down		molecular_function:protein dimerization activity(GO:0046983)
Solyc07g053410.2	2866	-1.11913	0.000534592	Down
Solyc07g054770.1	270	1.22343	0.000538112	Ups
Solyc07g051840.2	3295	-1.29024	0.00054669	Down		molecular_function:sequence-specific DNA binding(GO:0043565);biological_process:regulation of transcription, DNA-templated(GO:0006355);molecular_function:sequence-specific DNA binding transcription factor activity(GO:0003700)
Solyc10g005410.2	5041	1.28625	0.000550498	Ups	K15086	molecular_function:lyase activity(GO:0016829);molecular_function:terpene synthase activity(GO:0010333);biological_process:metabolic process(GO:0008152);molecular_function:magnesium ion binding(GO:0000287)
Solyc09g082690.2	2058	1.1719	0.000561205	Ups
Solyc02g086980.2	7301	-1.06049	0.000562507	Down	K05391
Solyc02g031750.2	4292	-1.18646	0.000579677	Down
Solyc01g095630.2	2452	1.10505	0.000580199	Ups		molecular_function:sequence-specific DNA binding(GO:0043565);biological_process:regulation of transcription, DNA-templated(GO:0006355);molecular_function:sequence-specific DNA binding transcription factor activity(GO:0003700)
Solyc04g079350.1	954	-1.27162	0.000580377	Down
Solyc07g064410.1	999	1.28511	0.000593282	Ups	K10704
Solyc05g041390.1	58080	1.12982	0.000656531	Ups
Solyc02g081550.2	4188	1.17333	0.000659216	Ups	K03798	molecular_function:ATPase activity(GO:0016887);molecular_function:ATP binding(GO:0005524);biological_process:proteolysis(GO:0006508);molecular_function:metalloendopeptidase activity(GO:0004222)
Solyc09g009160.1	3306	1.2527	0.000666631	Ups
Solyc12g006760.1	261	-1.26545	0.000690896	Down
Solyc03g007340.2	2826	1.12084	0.00069113	Ups
Solyc05g008250.1	1552	-1.1956	0.000692988	Down	K09422
Solyc03g121090.2	1045	1.12221	0.00071298	Ups
Solyc12g044260.1	1183	-1.22154	0.000715234	Down	K15919	biological_process:oxidation-reduction process(GO:0055114);molecular_function:NAD binding(GO:0051287);molecular_function:oxidoreductase activity, acting on the CH-OH group of donors, NAD or NADP as acceptor(GO:0016616);biological_process:metabolic process(GO:0008152)
Solyc04g018120.1	3537	1.19887	0.000737355	Ups
Solyc12g044950.1	1723	-1.1687	0.000743295	Down	K10256	biological_process:oxidation-reduction process(GO:0055114);molecular_function:oxidoreductase activity, acting on paired donors, with oxidation of a pair of donors resulting in the reduction of molecular oxygen to two molecules of water(GO:0016717);biological_process:lipid metabolic process(GO:0006629)
Solyc02g094000.1	426	1.25739	0.000754044	Ups	K13448
Solyc06g071930.1	204	1.246	0.000754294	Ups
Solyc01g107790.2	1220	1.09852	0.000779408	Ups
Solyc09g059170.1	1877	-1.19518	0.000790486	Down		molecular_function:transferase activity, transferring hexosyl groups(GO:0016758);biological_process:metabolic process(GO:0008152)
Solyc07g053620.2	12582	1.06267	0.000797586	Ups	K09510
Solyc03g025680.2	5743	1.09284	0.000802212	Ups
NCRNA_12_313	199	1.0142	0.000821616	Ups
Solyc03g044590.2	1678	-1.23888	0.000831298	Down
Solyc03g095700.1	426	1.23458	0.000840388	Ups
Solyc06g075660.2	1668	-1.12574	0.000848412	Down	K09422
Solyc10g052470.1	1367	1.13289	0.000855927	Ups
Solyc01g007370.2	739	-1.15289	0.000861296	Down		cellular_component:integral component of membrane(GO:0016021)
Solyc04g049920.2	3147	-1.19852	0.000866888	Down		molecular_function:nucleic acid binding(GO:0003676)
Solyc03g044600.1	2380	-1.20823	0.000894248	Down
Solyc06g062380.2	1472	-1.01944	0.000914839	Down		molecular_function:acid phosphatase activity(GO:0003993)
Solyc10g086630.1	252	-1.09145	0.000914846	Down
Solyc01g007520.2	711	-1.24001	0.000915308	Down	K02709	biological_process:protein stabilization(GO:0050821);molecular_function:phosphate ion binding(GO:0042301);cellular_component:membrane(GO:0016020);biological_process:photosynthesis(GO:0015979);cellular_component:photosystem II(GO:0009523)
Solyc07g063880.2	3978	-1.12749	0.000919568	Down	K01188	biological_process:carbohydrate metabolic process(GO:0005975);molecular_function:hydrolase activity, hydrolyzing O-glycosyl compounds(GO:0004553)
Solyc05g051020.2	977	-1.23913	0.000929299	Down
Solyc12g094460.1	3664	-1.07316	0.000934988	Down		biological_process:oxidation-reduction process(GO:0055114);molecular_function:oxidoreductase activity(GO:0016491);molecular_function:copper ion binding(GO:0005507)
Solyc01g107520.2	963	-1.11929	0.000942785	Down
Solyc01g107390.2	2398	1.03739	0.000960432	Ups	K14487
Solyc03g058330.2	1285	1.20131	0.000994574	Ups
Solyc08g066880.2	10475	1.18026	0.00100086	Ups		biological_process:nucleoside metabolic process(GO:0009116);molecular_function:catalytic activity(GO:0003824)
Solyc01g010060.2	702	1.22781	0.00100331	Ups
Solyc04g080660.2	4280	-1.10951	0.00101691	Down	K08241	molecular_function:methyltransferase activity(GO:0008168)
Solyc09g072640.2	1801	1.06876	0.0010507	Ups
Solyc09g015370.1	2088	-1.11752	0.001051	Down
Solyc03g116480.1	1107	-1.07904	0.00106218	Down		molecular_function:protein binding(GO:0005515)
Solyc07g063690.1	342	1.21379	0.00109192	Ups
Solyc07g005420.1	3046	-1.18688	0.00110477	Down
Solyc02g062230.1	291	1.03321	0.00113806	Ups	K14488	biological_process:response to auxin(GO:0009733)
Solyc07g045000.2	4896	1.21411	0.00118246	Ups
Solyc01g107000.1	3205	-1.2044	0.00118915	Down	K01181	molecular_function:hydrolase activity, acting on glycosyl bonds(GO:0016798);biological_process:carbohydrate metabolic process(GO:0005975);molecular_function:hydrolase activity, hydrolyzing O-glycosyl compounds(GO:0004553)
Solyc02g085150.2	3310	1.1987	0.00119938	Ups
Solyc08g078700.2	1229	1.10813	0.00122943	Ups	K13993
Solyc04g013200.1	1407	-1.07014	0.00127306	Down
Solyc04g014480.2	1660	1.16864	0.00128167	Ups	K13993
Solyc12g098610.1	2499	-1.09913	0.00131406	Down	K08235	cellular_component:apoplast(GO:0048046);molecular_function:xyloglucan:xyloglucosyl transferase activity(GO:0016762);biological_process:cellular glucan metabolic process(GO:0006073);cellular_component:cell wall(GO:0005618);biological_process:carbohydrate metabolic process(GO:0005975);molecular_function:hydrolase activity, hydrolyzing O-glycosyl compounds(GO:0004553)
Solyc05g046310.2	2612	1.1938	0.00132359	Ups
Solyc03g006100.2	3756	-1.10442	0.00133697	Down		molecular_function:protein binding(GO:0005515);biological_process:protein phosphorylation(GO:0006468);molecular_function:ATP binding(GO:0005524);molecular_function:protein kinase activity(GO:0004672)
Solyc02g067380.2	1581	1.16435	0.00134364	Ups
Solyc01g108710.2	432	-1.19294	0.00137438	Down
Solyc04g074880.2	1284	-1.02042	0.00146201	Down		cellular_component:integral component of membrane(GO:0016021);molecular_function:transporter activity(GO:0005215)
Solyc10g017510.2	1927	-1.13659	0.00147161	Down		biological_process:oxidation-reduction process(GO:0055114);molecular_function:heme binding(GO:0020037);molecular_function:oxidoreductase activity, acting on paired donors, with incorporation or reduction of molecular oxygen(GO:0016705);molecular_function:iron ion binding(GO:0005506)
Solyc09g064490.1	2475	-1.08649	0.00147204	Down		biological_process:proteolysis(GO:0006508);molecular_function:serine-type endopeptidase activity(GO:0004252)
Solyc10g084170.1	513	1.08651	0.00147548	Ups		molecular_function:protein binding(GO:0005515);molecular_function:chaperone binding(GO:0051087)
Solyc11g066590.1	13434	-1.16685	0.0014972	Down	K01285	molecular_function:serine-type peptidase activity(GO:0008236);biological_process:proteolysis(GO:0006508)
Solyc08g076980.2	3845	-1.17193	0.00150355	Down	K01438	molecular_function:hydrolase activity(GO:0016787);biological_process:metabolic process(GO:0008152)
Solyc01g100070.2	1089	-1.18635	0.00152328	Down
Solyc10g009120.1	213	1.1517	0.00152952	Ups
Solyc04g053000.1	276	1.08653	0.00153251	Ups	K14488	biological_process:response to auxin(GO:0009733)
Solyc12g043150.1	2336	1.09295	0.00153404	Ups	K19476
Solyc04g077410.2	2564	1.02631	0.00158963	Ups	K01762	molecular_function:pyridoxal phosphate binding(GO:0030170);biological_process:biosynthetic process(GO:0009058)
Solyc02g069810.1	12541	1.07953	0.00159753	Ups		molecular_function:chromatin binding(GO:0003682)
Solyc01g109500.2	1835	-1.09378	0.00160084	Down
Solyc05g008120.2	2077	1.18134	0.0016023	Ups
Solyc02g071090.2	8238	-1.10054	0.00161472	Down		cellular_component:integral component of membrane(GO:0016021);molecular_function:transporter activity(GO:0005215)
Solyc08g008300.1	156	-1.0237	0.00162956	Down
Solyc08g013740.2	2779	-1.10722	0.00164083	Down		molecular_function:methyltransferase activity(GO:0008168)
NCRNA_2_4	196	1.03741	0.00164165	Ups
Solyc03g006690.1	704	-1.17674	0.00166807	Down		biological_process:oxidation-reduction process(GO:0055114);molecular_function:flavin adenine dinucleotide binding(GO:0050660);molecular_function:oxidoreductase activity(GO:0016491)
Solyc04g082960.1	564	1.17118	0.00167304	Ups
Solyc07g044970.1	642	1.15348	0.00167862	Ups
Solyc08g014380.1	3429	1.17384	0.00168115	Ups		molecular_function:hydrolase activity(GO:0016787)
Solyc07g051890.1	990	1.17603	0.00168133	Ups		biological_process:protein phosphorylation(GO:0006468);molecular_function:ATP binding(GO:0005524);molecular_function:protein kinase activity(GO:0004672)
Solyc01g087690.1	2627	-1.02026	0.00168694	Down		molecular_function:sigma factor activity(GO:0016987);biological_process:regulation of transcription, DNA-templated(GO:0006355);biological_process:DNA-templated transcription, initiation(GO:0006352);molecular_function:sequence-specific DNA binding transcription factor activity(GO:0003700);molecular_function:DNA binding(GO:0003677)
Solyc02g091300.2	957	-1.11246	0.00168892	Down		molecular_function:metal ion binding(GO:0046872);biological_process:metal ion transport(GO:0030001)
Solyc01g005070.2	1526	-1.17069	0.00169805	Down		molecular_function:phospholipid binding(GO:0005543)
Solyc04g074330.2	1935	1.08223	0.00175492	Ups		molecular_function:transferase activity, transferring hexosyl groups(GO:0016758);biological_process:metabolic process(GO:0008152)
Solyc03g123540.2	630	1.07013	0.00176206	Ups	K13993
Solyc08g082680.2	2032	-1.16272	0.00178777	Down	K19039	molecular_function:zinc ion binding(GO:0008270);molecular_function:protein binding(GO:0005515)
Solyc09g009410.2	6169	1.09049	0.00179864	Ups		molecular_function:protein binding(GO:0005515)
Solyc03g118950.1	1919	1.1252	0.00184063	Ups
Solyc05g025680.1	12399	1.15802	0.00186338	Ups	K13447	biological_process:oxidation-reduction process(GO:0055114);molecular_function:oxidoreductase activity(GO:0016491)
Solyc04g025820.1	2996	-1.16273	0.00189689	Down		molecular_function:ADP binding(GO:0043531)
Solyc01g103300.1	3113	1.10478	0.00191916	Ups
Solyc11g021360.1	2716	1.15822	0.00191933	Ups
Solyc07g042230.1	504	1.075	0.00192064	Ups		biological_process:regulation of transcription, DNA-templated(GO:0006355);molecular_function:sequence-specific DNA binding transcription factor activity(GO:0003700)
Solyc12g088910.1	4020	-1.07442	0.00194065	Down
Solyc07g042510.2	1847	-1.1538	0.00194334	Down	K06890
Solyc06g074420.1	1458	1.11029	0.00196715	Ups		biological_process:oxidation-reduction process(GO:0055114);molecular_function:heme binding(GO:0020037);molecular_function:oxidoreductase activity, acting on paired donors, with incorporation or reduction of molecular oxygen(GO:0016705);molecular_function:iron ion binding(GO:0005506)
Solyc09g091770.1	420	1.0348	0.00197333	Ups
Solyc10g083290.1	5387	-1.13356	0.0019797	Down	K01193
Solyc03g043880.2	6553	-1.04968	0.00200175	Down	K00826	biological_process:metabolic process(GO:0008152);molecular_function:catalytic activity(GO:0003824)
Solyc05g007410.1	237	-1.11778	0.00201291	Down
TRNA_1_3	1255	-1.10649	0.00208331	Down
Solyc03g095500.2	1564	-1.00825	0.00212442	Down	K03671	biological_process:cell redox homeostasis(GO:0045454);molecular_function:protein disulfide oxidoreductase activity(GO:0015035);biological_process:glycerol ether metabolic process(GO:0006662)
Solyc07g054880.2	1225	-1.00034	0.00213309	Down
Solyc05g014120.1	744	-1.14854	0.00214466	Down		molecular_function:methyltransferase activity(GO:0008168);biological_process:metabolic process(GO:0008152)
Solyc01g106140.1	1701	1.03341	0.00214703	Ups
Solyc04g074310.2	6596	-1.00705	0.00218476	Down		molecular_function:nucleic acid binding(GO:0003676)
Solyc06g062960.1	1771	-1.04762	0.00218721	Down
Solyc02g088200.2	18828	1.11638	0.00225616	Ups	K18666
Solyc04g052980.1	447	1.02445	0.0023236	Ups		biological_process:response to auxin(GO:0009733)
Solyc12g019440.1	8451	1.07777	0.00232397	Ups		molecular_function:hydrolase activity(GO:0016787)
Solyc11g006910.1	1740	-1.13614	0.00234752	Down	K02639	molecular_function:iron-sulfur cluster binding(GO:0051536);molecular_function:electron carrier activity(GO:0009055)
Solyc05g018550.2	4593	1.10024	0.00236379	Ups
Solyc09g074480.1	4004	1.12589	0.00239076	Ups
Solyc02g071100.2	12181	-1.00549	0.00240729	Down		cellular_component:integral component of membrane(GO:0016021);molecular_function:transporter activity(GO:0005215)
Solyc03g093540.1	687	1.11099	0.00246433	Ups	K09286	biological_process:regulation of transcription, DNA-templated(GO:0006355);molecular_function:sequence-specific DNA binding transcription factor activity(GO:0003700)
Solyc01g099180.2	3539	1.10651	0.00246822	Ups	K15718	molecular_function:protein binding(GO:0005515);biological_process:oxidation-reduction process(GO:0055114);molecular_function:metal ion binding(GO:0046872);molecular_function:oxidoreductase activity, acting on single donors with incorporation of molecular oxygen, incorporation of two atoms of oxygen(GO:0016702)
Solyc03g007890.2	3545	1.03024	0.00254501	Ups	K04079	molecular_function:unfolded protein binding(GO:0051082);biological_process:response to stress(GO:0006950);biological_process:protein folding(GO:0006457);molecular_function:ATP binding(GO:0005524)
Solyc04g076190.1	1308	-1.04579	0.00261438	Down		biological_process:proteolysis(GO:0006508);molecular_function:aspartic-type endopeptidase activity(GO:0004190)
Solyc08g068130.1	471	-1.0647	0.00282368	Down
Solyc07g048060.1	516	-1.04515	0.0028438	Down
Solyc02g087520.2	1845	-1.08415	0.00286495	Down
Solyc01g095320.2	4897	1.10473	0.00304575	Ups		molecular_function:chaperone binding(GO:0051087)
Solyc07g052490.2	3058	-1.09531	0.00304749	Down
Solyc02g062120.2	7680	1.10576	0.00311087	Ups	K08507
Solyc01g088790.2	2408	1.00753	0.00312165	Ups
Solyc01g067540.1	966	-1.08892	0.00314011	Down		biological_process:regulation of transcription, DNA-templated(GO:0006355);molecular_function:sequence-specific DNA binding transcription factor activity(GO:0003700)
Solyc08g006990.1	4314	-1.0623	0.00316659	Down		biological_process:malate transport(GO:0015743)
Solyc02g084970.2	1860	1.08849	0.00316976	Ups
Solyc05g052040.1	1098	1.04702	0.00318075	Ups	K09286	biological_process:regulation of transcription, DNA-templated(GO:0006355);molecular_function:sequence-specific DNA binding transcription factor activity(GO:0003700)
Solyc05g012910.2	4424	-1.05871	0.00321533	Down		molecular_function:ADP binding(GO:0043531)
Solyc01g005720.2	2614	-1.07882	0.0032611	Down		molecular_function:protein binding(GO:0005515)
Solyc06g035490.2	1641	-1.04027	0.00336944	Down		molecular_function:protein dimerization activity(GO:0046983);molecular_function:DNA binding(GO:0003677)
Solyc11g069640.1	2624	-1.04254	0.00339975	Down	K01674
Solyc02g081770.1	1338	1.05623	0.00343249	Ups		molecular_function:transferase activity, transferring acyl groups other than amino-acyl groups(GO:0016747)
Solyc02g071770.2	1774	1.09445	0.00344298	Ups
Solyc03g116980.1	2792	1.08826	0.00346964	Ups
Solyc04g077620.1	375	1.08573	0.00348054	Ups
Solyc02g072170.2	508	-1.04102	0.00355437	Down
Solyc01g095340.2	990	1.08456	0.00355672	Ups
Solyc03g119590.1	336	-1.06376	0.00357951	Down
Solyc02g088340.2	3469	-1.01861	0.00376469	Down		molecular_function:sequence-specific DNA binding(GO:0043565);biological_process:regulation of transcription, DNA-templated(GO:0006355);molecular_function:sequence-specific DNA binding transcription factor activity(GO:0003700)
Solyc01g020130.2	7718	1.07104	0.00376699	Ups		cellular_component:membrane(GO:0016020);molecular_function:galactosylgalactosylxylosylprotein 3-beta-glucuronosyltransferase activity(GO:0015018)
Solyc04g072700.2	1069	1.07016	0.00385748	Ups		molecular_function:metal ion binding(GO:0046872);biological_process:metal ion transport(GO:0030001)
Solyc06g051950.2	5432	1.03164	0.00391632	Ups
Solyc10g081550.1	2348	1.03067	0.00398555	Ups		biological_process:oxidation-reduction process(GO:0055114);molecular_function:heme binding(GO:0020037);molecular_function:oxidoreductase activity, acting on paired donors, with incorporation or reduction of molecular oxygen(GO:0016705);molecular_function:iron ion binding(GO:0005506)
Solyc11g043010.1	2636	-1.07268	0.00412443	Down		molecular_function:GTP binding(GO:0005525)
Solyc09g064680.1	3210	1.06763	0.00431257	Ups		molecular_function:ADP binding(GO:0043531)
Solyc10g083700.2	1798	-1.05791	0.0044463	Down		biological_process:oxidation-reduction process(GO:0055114);molecular_function:heme binding(GO:0020037);molecular_function:oxidoreductase activity, acting on paired donors, with incorporation or reduction of molecular oxygen(GO:0016705);molecular_function:iron ion binding(GO:0005506)
Solyc04g007210.2	2166	-1.01858	0.00451303	Down		molecular_function:zinc ion binding(GO:0008270);cellular_component:intracellular(GO:0005622);molecular_function:protein binding(GO:0005515)
Solyc10g078250.1	683	-1.0409	0.00453789	Down		molecular_function:protein binding(GO:0005515)
Solyc02g079530.2	9853	-1.05597	0.00465697	Down		molecular_function:protein serine/threonine kinase activity(GO:0004674);biological_process:recognition of pollen(GO:0048544);biological_process:protein phosphorylation(GO:0006468);molecular_function:protein kinase activity(GO:0004672)
Solyc01g007560.2	877	-1.00138	0.00469998	Down	K03040	molecular_function:protein dimerization activity(GO:0046983);biological_process:transcription, DNA-templated(GO:0006351);molecular_function:DNA-directed RNA polymerase activity(GO:0003899)
Solyc04g077630.2	3074	1.05337	0.00483284	Ups	K16296	biological_process:proteolysis(GO:0006508);molecular_function:serine-type carboxypeptidase activity(GO:0004185)
Solyc08g066190.1	1473	-1.00585	0.00485551	Down
Solyc10g079320.1	1488	-1.05068	0.00494717	Down	K13495	molecular_function:transferase activity, transferring hexosyl groups(GO:0016758);biological_process:metabolic process(GO:0008152)
Solyc07g061910.1	300	1.04198	0.00499125	Ups		cellular_component:membrane(GO:0016020);biological_process:transport(GO:0006810);molecular_function:transporter activity(GO:0005215)
Solyc08g066890.2	416	1.03506	0.00505655	Ups
Solyc06g068040.2	3148	1.03484	0.00505678	Ups		biological_process:carbohydrate metabolic process(GO:0005975);molecular_function:polygalacturonase activity(GO:0004650)
Solyc04g007790.2	1948	1.02921	0.00509314	Ups		biological_process:response to biotic stimulus(GO:0009607);biological_process:defense response(GO:0006952)
Solyc01g108240.2	1288	1.04359	0.00509392	Ups		biological_process:regulation of transcription, DNA-templated(GO:0006355);molecular_function:sequence-specific DNA binding transcription factor activity(GO:0003700)
Solyc09g091000.2	1100	-1.0471	0.0051537	Down		biological_process:response to biotic stimulus(GO:0009607);biological_process:defense response(GO:0006952)
Solyc07g008280.2	1087	1.03488	0.00515893	Ups
Solyc09g091700.2	1298	1.02795	0.00519033	Ups		biological_process:oxidation-reduction process(GO:0055114);molecular_function:oxidoreductase activity(GO:0016491);molecular_function:zinc ion binding(GO:0008270)
Solyc08g062360.2	1651	1.04583	0.00520191	Ups
Solyc10g054070.1	1515	1.04469	0.00525605	Ups
Solyc08g066710.1	710	-1.04062	0.00541817	Down
Solyc06g076520.1	465	1.03252	0.00554255	Ups	K13993
Solyc02g077590.1	540	1.02096	0.0055519	Ups		molecular_function:DNA binding(GO:0003677)
Solyc03g082550.2	1232	1.02795	0.00603361	Ups		molecular_function:sequence-specific DNA binding(GO:0043565);biological_process:regulation of transcription, DNA-templated(GO:0006355);molecular_function:sequence-specific DNA binding transcription factor activity(GO:0003700);molecular_function:DNA binding(GO:0003677)
Solyc10g008330.2	1573	-1.00516	0.0062835	Down		biological_process:response to biotic stimulus(GO:0009607);biological_process:defense response(GO:0006952)
Solyc09g008220.2	454	1.0035	0.00642794	Ups
Solyc01g112230.2	609	1.00434	0.00644171	Ups		molecular_function:zinc ion binding(GO:0008270)
Solyc07g019610.1	1682	1.00447	0.00645291	Ups
NCRNA_7_275	191	-1.0169	0.00659997	Down
Solyc08g066260.2	2346	1.01421	0.00671694	Ups	K01590	molecular_function:pyridoxal phosphate binding(GO:0030170);biological_process:carboxylic acid metabolic process(GO:0019752);molecular_function:carboxy-lyase activity(GO:0016831)
Solyc09g090300.2	2325	-1.01381	0.0067559	Down	K16904
Solyc09g075540.1	2123	-1.00645	0.00679495	Down		cellular_component:anchored component of membrane(GO:0031225);biological_process:cell growth(GO:0016049);biological_process:cellulose microfibril organization(GO:0010215)
Solyc07g016080.2	11559	1.00803	0.00708532	Ups		molecular_function:catalytic activity(GO:0003824)
Solyc03g111760.2	10707	1.00275	0.00725198	Ups	K11593	molecular_function:protein binding(GO:0005515);molecular_function:nucleic acid binding(GO:0003676)
T10-d20 vs CK
Solyc11g012930.1	3052	-5.09061	0	Down		cellular_component:integral component of membrane(GO:0016021);cellular_component:membrane(GO:0016020);molecular_function:transmembrane transporter activity(GO:0022857)
Solyc07g006380.2	1143	4.29716	0	Ups
Solyc03g098790.1	750	8.57366	0	Ups		molecular_function:endopeptidase inhibitor activity(GO:0004866)
Solyc09g083290.2	3121	-4.32216	1.68e-293	Down	K14484	biological_process:regulation of transcription, DNA-templated(GO:0006355);cellular_component:nucleus(GO:0005634)
Solyc04g081000.2	3709	7.38941	7.31e-292	Ups	K09264	biological_process:regulation of transcription, DNA-templated(GO:0006355);cellular_component:nucleus(GO:0005634);molecular_function:sequence-specific DNA binding transcription factor activity(GO:0003700);molecular_function:protein dimerization activity(GO:0046983);molecular_function:DNA binding(GO:0003677)
Solyc06g076870.2	2455	5.46577	5.33e-278	Ups	K02941	biological_process:ribosome biogenesis(GO:0042254);cellular_component:intracellular(GO:0005622)
Solyc07g007750.2	1267	3.88494	1.17e-275	Ups
Solyc07g007250.2	1736	8.95203	2.61e-274	Ups
Solyc02g086460.2	18165	-3.75826	8.18e-272	Down
Solyc07g006560.2	2110	5.83385	9.28e-257	Ups	K01166	molecular_function:ribonuclease T2 activity(GO:0033897);molecular_function:RNA binding(GO:0003723)
Solyc03g098780.1	8811	4.14257	3.72e-241	Ups		molecular_function:endopeptidase inhibitor activity(GO:0004866)
Solyc01g096750.1	7051	5.65955	2.98e-238	Ups	K11593	molecular_function:protein binding(GO:0005515);molecular_function:nucleic acid binding(GO:0003676)
Solyc03g020030.2	15238	-4.34145	3.46e-237	Down		molecular_function:serine-type endopeptidase inhibitor activity(GO:0004867)
Solyc10g008120.2	2008	-4.74863	1.31e-220	Down		molecular_function:protein dimerization activity(GO:0046983);molecular_function:O-methyltransferase activity(GO:0008171)
Solyc06g073750.2	3621	7.4415	2.52e-220	Ups	K05349	biological_process:carbohydrate metabolic process(GO:0005975);molecular_function:hydrolase activity, hydrolyzing O-glycosyl compounds(GO:0004553)
Solyc12g010020.1	2779	4.68033	8.71e-217	Ups	K01255	biological_process:proteolysis(GO:0006508);cellular_component:intracellular(GO:0005622);molecular_function:aminopeptidase activity(GO:0004177)
Solyc06g059970.2	3165	8.27823	8.87e-217	Ups	K09264	biological_process:regulation of transcription, DNA-templated(GO:0006355);cellular_component:nucleus(GO:0005634);molecular_function:sequence-specific DNA binding transcription factor activity(GO:0003700);molecular_function:protein dimerization activity(GO:0046983);molecular_function:DNA binding(GO:0003677)
Solyc11g065930.1	21235	2.58732	1.7e-216	Ups	K00106	biological_process:oxidation-reduction process(GO:0055114);molecular_function:metal ion binding(GO:0046872);molecular_function:oxidoreductase activity(GO:0016491)
Solyc02g084630.2	4145	3.20014	2.07e-216	Ups	K09264	biological_process:regulation of transcription, DNA-templated(GO:0006355);cellular_component:nucleus(GO:0005634);molecular_function:sequence-specific DNA binding transcription factor activity(GO:0003700);molecular_function:protein dimerization activity(GO:0046983);molecular_function:DNA binding(GO:0003677)
Solyc02g071730.2	6083	7.22249	1.66e-209	Ups	K09264	molecular_function:protein dimerization activity(GO:0046983);molecular_function:DNA binding(GO:0003677);biological_process:regulation of transcription, DNA-templated(GO:0006355);cellular_component:nucleus(GO:0005634);molecular_function:sequence-specific DNA binding transcription factor activity(GO:0003700)
Solyc05g013630.1	447	-4.59874	1.48e-206	Down
Solyc07g008710.2	1255	3.37311	3.38e-203	Ups		biological_process:response to biotic stimulus(GO:0009607);biological_process:defense response(GO:0006952)
Solyc05g051750.2	21551	3.55017	1.05e-188	Ups
Solyc12g009300.1	5992	3.04729	1.6e-181	Ups	K00695	molecular_function:sucrose synthase activity(GO:0016157);biological_process:sucrose metabolic process(GO:0005985)
Solyc07g040960.1	1500	3.12403	2.3e-171	Ups
Solyc01g093960.2	5219	4.80585	4.2e-161	Ups	K09264	molecular_function:protein dimerization activity(GO:0046983);molecular_function:DNA binding(GO:0003677);biological_process:regulation of transcription, DNA-templated(GO:0006355);cellular_component:nucleus(GO:0005634);molecular_function:sequence-specific DNA binding transcription factor activity(GO:0003700)
Solyc12g040640.1	5558	-4.09804	1.23e-154	Down	K05350	biological_process:carbohydrate metabolic process(GO:0005975);molecular_function:hydrolase activity, hydrolyzing O-glycosyl compounds(GO:0004553)
Solyc08g083110.2	3588	2.68162	6.68e-154	Ups	K01761	molecular_function:pyridoxal phosphate binding(GO:0030170);biological_process:biosynthetic process(GO:0009058)
Solyc10g045240.1	5017	-5.26248	8.49e-153	Down	K01188	biological_process:carbohydrate metabolic process(GO:0005975);molecular_function:hydrolase activity, hydrolyzing O-glycosyl compounds(GO:0004553)
Solyc06g061200.1	1328	-2.33662	1.1e-150	Down
Solyc08g067230.2	9567	8.9166	8.96e-149	Ups	K09264	biological_process:regulation of transcription, DNA-templated(GO:0006355);cellular_component:nucleus(GO:0005634);molecular_function:sequence-specific DNA binding transcription factor activity(GO:0003700);molecular_function:protein dimerization activity(GO:0046983);molecular_function:DNA binding(GO:0003677)
Solyc09g084470.2	1409	3.47113	1.19e-148	Ups		biological_process:response to wounding(GO:0009611);molecular_function:serine-type endopeptidase inhibitor activity(GO:0004867)
Solyc02g071820.2	34531	-2.54904	5.11e-147	Down		molecular_function:protein binding(GO:0005515);biological_process:protein phosphorylation(GO:0006468);molecular_function:protein kinase activity(GO:0004672)
Solyc01g006400.2	1994	1.93049	7.37e-147	Ups
Solyc01g089910.2	3898	2.9876	9.37e-147	Ups	K07192
Solyc07g008410.2	7373	4.65881	1.52e-146	Ups	K03327	biological_process:transmembrane transport(GO:0055085);cellular_component:membrane(GO:0016020);molecular_function:antiporter activity(GO:0015297);molecular_function:drug transmembrane transporter activity(GO:0015238);biological_process:drug transmembrane transport(GO:0006855)
Solyc12g010030.1	282	5.20266	1.04e-145	Ups	K01255	biological_process:proteolysis(GO:0006508);cellular_component:intracellular(GO:0005622);molecular_function:aminopeptidase activity(GO:0004177)
Solyc01g006720.2	9572	-2.40737	2.47e-144	Down		molecular_function:ATPase activity(GO:0016887);molecular_function:ATP binding(GO:0005524);cellular_component:membrane(GO:0016020)
Solyc12g015690.1	7153	-2.6495	5.44e-144	Down
Solyc01g010240.2	2867	6.22245	1.66e-143	Ups		biological_process:multicellular organismal development(GO:0007275)
Solyc05g056620.1	15185	3.02775	4.16e-142	Ups	K09264	molecular_function:protein dimerization activity(GO:0046983);molecular_function:DNA binding(GO:0003677);biological_process:regulation of transcription, DNA-templated(GO:0006355);cellular_component:nucleus(GO:0005634);molecular_function:sequence-specific DNA binding transcription factor activity(GO:0003700)
Solyc07g007260.2	1227	4.9363	3.02e-140	Ups
Solyc10g046920.1	804	8.56724	7.76e-140	Ups
Solyc03g007240.2	5945	2.39458	4.82e-136	Ups	K00797
Solyc12g096790.1	1347	3.8206	1.58e-134	Ups		molecular_function:transferase activity, transferring acyl groups other than amino-acyl groups(GO:0016747)
Solyc08g082190.2	1215	-3.68294	1.45e-133	Down
Solyc12g096780.1	2872	3.47393	5.51e-130	Ups	K07512	biological_process:oxidation-reduction process(GO:0055114);molecular_function:oxidoreductase activity(GO:0016491);molecular_function:zinc ion binding(GO:0008270)
Solyc07g006630.2	17376	-2.16074	1.22e-129	Down		molecular_function:zinc ion binding(GO:0008270);cellular_component:intracellular(GO:0005622);molecular_function:protein binding(GO:0005515)
Solyc05g013870.2	3429	-2.22135	7.75e-129	Down
Solyc04g077780.2	2259	-2.81968	1.32e-126	Down	K09377	molecular_function:zinc ion binding(GO:0008270)
Solyc10g007860.2	3063	8.38186	1.52e-124	Ups	K04123	biological_process:oxidation-reduction process(GO:0055114);molecular_function:heme binding(GO:0020037);molecular_function:oxidoreductase activity, acting on paired donors, with incorporation or reduction of molecular oxygen(GO:0016705);molecular_function:iron ion binding(GO:0005506)
Solyc12g094380.1	1612	-3.81142	1.06e-123	Down
Solyc03g098710.1	675	4.19663	1.82e-123	Ups		molecular_function:endopeptidase inhibitor activity(GO:0004866)
Solyc11g012130.1	2453	2.19032	5.2e-118	Ups		molecular_function:electron carrier activity(GO:0009055)
Solyc11g071620.1	32784	-1.99519	3.54e-116	Down	K09842	molecular_function:iron-sulfur cluster binding(GO:0051536);molecular_function:electron carrier activity(GO:0009055);biological_process:oxidation-reduction process(GO:0055114);molecular_function:metal ion binding(GO:0046872);molecular_function:oxidoreductase activity(GO:0016491)
Solyc12g008900.1	4296	7.41753	1.68e-115	Ups	K00279	biological_process:oxidation-reduction process(GO:0055114);molecular_function:flavin adenine dinucleotide binding(GO:0050660);molecular_function:oxidoreductase activity(GO:0016491);molecular_function:cytokinin dehydrogenase activity(GO:0019139);biological_process:cytokinin metabolic process(GO:0009690)
Solyc11g020960.1	897	1.68915	2.02e-113	Ups		molecular_function:serine-type endopeptidase inhibitor activity(GO:0004867)
Solyc09g083130.2	6784	-2.95851	1.45e-112	Down
Solyc04g082030.1	1296	2.34313	1.69e-111	Ups	K01581	molecular_function:catalytic activity(GO:0003824)
Solyc03g114840.2	6383	4.20041	5.89e-110	Ups	K09264	molecular_function:protein dimerization activity(GO:0046983);molecular_function:DNA binding(GO:0003677);biological_process:regulation of transcription, DNA-templated(GO:0006355);cellular_component:nucleus(GO:0005634);molecular_function:sequence-specific DNA binding transcription factor activity(GO:0003700)
Solyc07g061750.2	5505	3.26737	1.65e-109	Ups
Solyc03g120360.1	7242	3.41689	3.62e-109	Ups
Solyc11g012320.1	1949	-2.14844	1.56e-108	Down
Solyc01g105680.2	3046	-3.30269	1.21e-107	Down		molecular_function:protein binding(GO:0005515);biological_process:protein ubiquitination(GO:0016567)
Solyc03g093800.1	426	-3.7312	1.3e-106	Down
Solyc09g010360.2	6860	-2.46555	8.22e-104	Down		cellular_component:integral component of membrane(GO:0016021);cellular_component:membrane(GO:0016020);molecular_function:transmembrane transporter activity(GO:0022857)
Solyc06g073760.2	10263	2.90266	9.12e-103	Ups	K05349	biological_process:carbohydrate metabolic process(GO:0005975);molecular_function:hydrolase activity, hydrolyzing O-glycosyl compounds(GO:0004553)
Solyc04g016220.2	2080	4.99205	1.1e-102	Ups	K13495	molecular_function:transferase activity, transferring hexosyl groups(GO:0016758);biological_process:metabolic process(GO:0008152)
Solyc09g072770.1	13269	-5.82092	7.14e-102	Down
Solyc08g083210.2	2097	2.8855	1.48e-100	Ups		biological_process:carbohydrate metabolic process(GO:0005975);molecular_function:hydrolase activity, hydrolyzing O-glycosyl compounds(GO:0004553)
Solyc09g084440.2	1263	4.49886	3.94e-100	Ups		biological_process:response to wounding(GO:0009611);molecular_function:serine-type endopeptidase inhibitor activity(GO:0004867)
Solyc12g038510.1	11812	4.01227	6.18e-99	Ups		molecular_function:protein dimerization activity(GO:0046983);molecular_function:DNA binding(GO:0003677);biological_process:regulation of transcription, DNA-templated(GO:0006355);cellular_component:nucleus(GO:0005634);molecular_function:sequence-specific DNA binding transcription factor activity(GO:0003700)
Solyc03g115940.2	2631	-2.27717	8e-99	Down		biological_process:regulation of transcription, DNA-templated(GO:0006355);molecular_function:DNA binding(GO:0003677)
Solyc01g090730.2	4279	2.28011	2.74e-98	Ups		cellular_component:nucleus(GO:0005634);molecular_function:DNA binding(GO:0003677)
Solyc04g018110.1	729	2.13994	5.06e-96	Ups	K13448
Solyc03g019790.2	5788	-2.1021	8.64e-96	Down	K07407
Solyc12g094620.1	3777	-1.90079	3.11e-95	Down	K03781	biological_process:oxidation-reduction process(GO:0055114);molecular_function:heme binding(GO:0020037);molecular_function:catalase activity(GO:0004096);biological_process:response to oxidative stress(GO:0006979)
Solyc05g010420.1	27718	1.35729	2.59e-93	Ups	K01611	biological_process:spermidine biosynthetic process(GO:0008295);biological_process:spermine biosynthetic process(GO:0006597);molecular_function:adenosylmethionine decarboxylase activity(GO:0004014)
Solyc08g082790.2	1122	-3.93471	6.28e-92	Down
Solyc05g056370.2	5154	-2.28201	1.81e-91	Down		molecular_function:protein binding(GO:0005515);biological_process:protein phosphorylation(GO:0006468);molecular_function:ATP binding(GO:0005524);molecular_function:protein kinase activity(GO:0004672)
Solyc02g078210.2	9401	-1.51992	2.17e-90	Down	K10581
Solyc07g056480.2	9565	2.08907	2.45e-90	Ups	K00799	molecular_function:protein binding(GO:0005515)
Solyc07g045440.1	1230	-1.50661	3.65e-90	Down
Solyc10g047030.1	4140	3.09227	5.29e-90	Ups	K15920	biological_process:carbohydrate metabolic process(GO:0005975);molecular_function:hydrolase activity, hydrolyzing O-glycosyl compounds(GO:0004553)
Solyc10g007800.2	1612	2.01222	1.19e-89	Ups
Solyc01g096260.2	1785	-3.23566	5.9e-87	Down
Solyc08g075940.2	12784	2.64195	1.69e-86	Ups	K16252	biological_process:transcription, DNA-templated(GO:0006351);molecular_function:DNA-directed RNA polymerase activity(GO:0003899);molecular_function:DNA binding(GO:0003677);molecular_function:ribonucleoside binding(GO:0032549)
Solyc02g081190.2	1706	-1.96726	3.49e-86	Down	K05933	biological_process:oxidation-reduction process(GO:0055114);molecular_function:oxidoreductase activity(GO:0016491)
Solyc09g090630.1	7804	4.76698	3.75e-86	Ups		biological_process:histone lysine methylation(GO:0034968);molecular_function:histone-lysine N-methyltransferase activity(GO:0018024);molecular_function:zinc ion binding(GO:0008270);cellular_component:nucleus(GO:0005634);molecular_function:protein binding(GO:0005515)
Solyc03g007760.2	7463	-2.1388	4.79e-86	Down		molecular_function:four-way junction helicase activity(GO:0009378);biological_process:DNA recombination(GO:0006310);biological_process:DNA repair(GO:0006281)
Solyc04g071650.2	7331	-1.43432	5.88e-86	Down	K10999
Solyc03g020040.2	909	-1.6633	9.34e-86	Down		molecular_function:serine-type endopeptidase inhibitor activity(GO:0004867)
Solyc07g017780.2	7109	-2.25454	1.3e-85	Down	K01535	molecular_function:metal ion binding(GO:0046872);molecular_function:nucleotide binding(GO:0000166)
Solyc05g012050.2	1965	7.26699	2.54e-85	Ups		biological_process:multicellular organismal development(GO:0007275)
Solyc06g074730.2	6599	1.85167	6.62e-85	Ups	K11593	molecular_function:protein binding(GO:0005515);molecular_function:nucleic acid binding(GO:0003676)
Solyc12g019700.1	2535	3.04961	1.59e-84	Ups
Solyc07g008380.1	1338	6.5983	4.04e-84	Ups		molecular_function:transferase activity, transferring acyl groups other than amino-acyl groups(GO:0016747)
Solyc05g005920.2	2169	2.39093	5.62e-84	Ups	K14638	cellular_component:membrane(GO:0016020);biological_process:transport(GO:0006810);molecular_function:transporter activity(GO:0005215)
Solyc07g061800.2	1017	4.57573	1.04e-83	Ups
Solyc10g083670.1	7136	-2.5501	3.25e-83	Down	K13680
Solyc05g005170.2	3337	1.98021	4.25e-83	Ups		biological_process:carbohydrate metabolic process(GO:0005975);molecular_function:polygalacturonase activity(GO:0004650)
Solyc09g083390.1	6659	-2.53879	1.28e-81	Down		molecular_function:DNA binding(GO:0003677)
Solyc10g009320.2	5003	-3.50547	1.44e-81	Down
Solyc08g082160.2	1056	1.95962	1.65e-81	Ups
Solyc10g009080.2	4248	2.84193	3.51e-81	Ups		cellular_component:nucleus(GO:0005634);molecular_function:DNA binding(GO:0003677)
Solyc01g090970.2	946	-2.31736	9.84e-81	Down
Solyc06g083900.2	1126	2.85814	9.98e-81	Ups	K09422
Solyc01g079150.2	3891	-2.39509	1.14e-80	Down		cellular_component:integral component of membrane(GO:0016021);biological_process:anion transport(GO:0006820);cellular_component:membrane(GO:0016020);molecular_function:inorganic anion exchanger activity(GO:0005452)
Solyc01g099020.2	1719	-4.60949	2.82e-80	Down		molecular_function:hydrolase activity, acting on ester bonds(GO:0016788)
Solyc09g098420.1	6793	2.35814	1.79e-79	Ups		molecular_function:protein binding(GO:0005515);biological_process:protein phosphorylation(GO:0006468);molecular_function:protein kinase activity(GO:0004672)
Solyc04g025040.1	1007	-2.92297	2.7e-79	Down
Solyc12g009220.1	2460	3.83386	1.84e-78	Ups	K13464
Solyc04g054800.2	3722	1.77403	2.37e-78	Ups
Solyc03g117600.2	5923	2.19397	2.75e-78	Ups	K13065	molecular_function:transferase activity, transferring acyl groups other than amino-acyl groups(GO:0016747)
Solyc04g014510.2	4258	-2.11544	1.96e-77	Down	K01915	biological_process:nitrogen compound metabolic process(GO:0006807);biological_process:glutamine biosynthetic process(GO:0006542);molecular_function:glutamate-ammonia ligase activity(GO:0004356)
Solyc03g121170.2	6776	-1.79624	4.17e-77	Down		molecular_function:hydrolase activity, acting on ester bonds(GO:0016788)
Solyc06g062370.2	1237	5.22857	7.85e-77	Ups		molecular_function:acid phosphatase activity(GO:0003993)
Solyc07g055920.2	9992	5.66636	1.6e-76	Ups	K09264	biological_process:regulation of transcription, DNA-templated(GO:0006355);cellular_component:nucleus(GO:0005634);molecular_function:sequence-specific DNA binding transcription factor activity(GO:0003700);molecular_function:protein dimerization activity(GO:0046983);molecular_function:DNA binding(GO:0003677)
Solyc02g065190.2	2461	-6.81904	2.24e-76	Down		biological_process:oxidation-reduction process(GO:0055114);molecular_function:heme binding(GO:0020037);molecular_function:oxidoreductase activity, acting on paired donors, with incorporation or reduction of molecular oxygen(GO:0016705);molecular_function:iron ion binding(GO:0005506)
Solyc12g008590.1	5496	-1.43431	1.04e-74	Down	K05759
Solyc09g082760.2	4450	4.50806	1.33e-74	Ups	K08245	biological_process:lipid metabolic process(GO:0006629);biological_process:proteolysis(GO:0006508);molecular_function:aspartic-type endopeptidase activity(GO:0004190)
Solyc05g005080.2	2977	-1.585	2.6e-74	Down		biological_process:carbohydrate metabolic process(GO:0005975);molecular_function:hydrolase activity, hydrolyzing O-glycosyl compounds(GO:0004553)
Solyc08g008370.2	3214	2.17347	4.56e-74	Ups
Solyc01g081540.2	13960	-1.80745	4.66e-74	Down	K10357	cellular_component:myosin complex(GO:0016459);molecular_function:ATP binding(GO:0005524);molecular_function:motor activity(GO:0003774);molecular_function:protein binding(GO:0005515)
Solyc04g082120.2	4798	3.21738	7.38e-74	Ups	K01322	molecular_function:serine-type peptidase activity(GO:0008236);biological_process:proteolysis(GO:0006508);molecular_function:serine-type exopeptidase activity(GO:0070008);molecular_function:serine-type endopeptidase activity(GO:0004252)
Solyc11g022590.1	678	4.04136	1.04e-72	Ups		molecular_function:endopeptidase inhibitor activity(GO:0004866)
Solyc02g077880.2	1079	-1.58259	2.85e-72	Down
Solyc01g088250.2	3316	-1.93516	3.18e-72	Down		molecular_function:protein binding(GO:0005515)
Solyc08g076890.2	7249	-2.7817	2.92e-71	Down
Solyc09g072630.2	2263	2.56862	3.9e-71	Ups		molecular_function:protein binding(GO:0005515)
Solyc05g012580.1	213	-1.61194	1.46e-70	Down
Solyc02g091920.2	1632	-2.62155	9.95e-70	Down	K08235	cellular_component:apoplast(GO:0048046);molecular_function:xyloglucan:xyloglucosyl transferase activity(GO:0016762);biological_process:cellular glucan metabolic process(GO:0006073);cellular_component:cell wall(GO:0005618);biological_process:carbohydrate metabolic process(GO:0005975);molecular_function:hydrolase activity, hydrolyzing O-glycosyl compounds(GO:0004553)
Solyc12g009050.1	5291	2.36425	1.36e-69	Ups	K08064	biological_process:regulation of transcription, DNA-templated(GO:0006355);molecular_function:sequence-specific DNA binding transcription factor activity(GO:0003700)
Solyc01g007200.2	3778	1.77902	2.56e-69	Ups
Solyc06g068520.2	1248	4.00576	4.25e-69	Ups
Solyc06g075220.1	750	-2.92079	1.86e-68	Down
Solyc06g083580.2	6028	-2.14685	1.94e-68	Down	K01728
Solyc06g005550.1	5348	4.58446	3.33e-68	Ups		biological_process:gene silencing by RNA(GO:0031047)
Solyc09g007150.2	3633	1.94994	5.88e-68	Ups	K00799	molecular_function:protein binding(GO:0005515)
Solyc06g071570.2	3319	-2.78543	5.93e-68	Down	K14638	cellular_component:membrane(GO:0016020);biological_process:transport(GO:0006810);molecular_function:transporter activity(GO:0005215)
Solyc10g081040.1	588	2.0035	7.52e-68	Ups
Solyc06g061230.2	684	-2.54788	7.52e-68	Down
Solyc04g074810.2	4172	2.06735	1.69e-67	Ups		molecular_function:protein dimerization activity(GO:0046983)
Solyc04g064630.2	3784	-4.7761	1.81e-67	Down	K15382
Solyc09g089530.2	3432	2.47377	3.4e-67	Ups		biological_process:response to wounding(GO:0009611);molecular_function:serine-type endopeptidase inhibitor activity(GO:0004867)
Solyc04g071140.2	8520	-1.47857	2.59e-66	Down	K01590	molecular_function:pyridoxal phosphate binding(GO:0030170);biological_process:carboxylic acid metabolic process(GO:0019752);molecular_function:carboxy-lyase activity(GO:0016831)
Solyc06g062430.2	3671	2.59854	2.76e-66	Ups	K00469	biological_process:oxidation-reduction process(GO:0055114);molecular_function:inositol oxygenase activity(GO:0050113);biological_process:inositol catabolic process(GO:0019310);cellular_component:cytoplasm(GO:0005737);molecular_function:iron ion binding(GO:0005506)
Solyc04g014730.2	6350	2.20628	4.22e-66	Ups	K01555	biological_process:aromatic amino acid family metabolic process(GO:0009072);molecular_function:fumarylacetoacetase activity(GO:0004334);biological_process:metabolic process(GO:0008152);molecular_function:catalytic activity(GO:0003824)
Solyc09g098510.2	5025	-3.01921	4.4e-66	Down		biological_process:plant-type cell wall organization(GO:0009664);molecular_function:structural constituent of cell wall(GO:0005199)
Solyc06g072350.2	1741	3.13495	8.69e-66	Ups
Solyc10g011810.2	1635	-1.70853	1.06e-65	Down	K13076	biological_process:lipid metabolic process(GO:0006629)
Solyc02g092820.2	2708	1.7922	1.83e-65	Ups	K14487
Solyc02g070800.2	11989	-1.2885	8.1e-65	Down
Solyc08g078960.2	9802	-2.03085	1.06e-64	Down
Solyc12g019320.1	5934	1.90328	2.79e-64	Ups	K03327	biological_process:transmembrane transport(GO:0055085);cellular_component:membrane(GO:0016020);molecular_function:antiporter activity(GO:0015297);molecular_function:drug transmembrane transporter activity(GO:0015238);biological_process:drug transmembrane transport(GO:0006855)
Solyc02g089160.2	2823	2.16178	3.78e-64	Ups	K12640	biological_process:oxidation-reduction process(GO:0055114);molecular_function:heme binding(GO:0020037);molecular_function:oxidoreductase activity, acting on paired donors, with incorporation or reduction of molecular oxygen(GO:0016705);molecular_function:iron ion binding(GO:0005506)
Solyc10g009410.1	1377	1.47387	5.94e-64	Ups		biological_process:proteolysis(GO:0006508);molecular_function:aspartic-type endopeptidase activity(GO:0004190)
Solyc08g007060.2	8939	-2.25594	6.2e-64	Down		cellular_component:membrane(GO:0016020);biological_process:transport(GO:0006810);molecular_function:transporter activity(GO:0005215)
Solyc02g093850.2	3725	-1.61433	1.92e-63	Down
Solyc10g006130.1	666	1.89178	2.36e-63	Ups	K09286	biological_process:regulation of transcription, DNA-templated(GO:0006355);molecular_function:sequence-specific DNA binding transcription factor activity(GO:0003700)
Solyc05g013850.2	3346	-1.47774	2.84e-63	Down
Solyc10g005880.2	9578	-2.58165	5.15e-63	Down	K00876	molecular_function:kinase activity(GO:0016301);biological_process:metabolic process(GO:0008152);molecular_function:ATP binding(GO:0005524)
Solyc01g005130.2	3190	-2.92117	9.61e-63	Down
Solyc04g081590.2	4270	-1.2756	1.3e-62	Down		molecular_function:protein binding(GO:0005515);biological_process:protein phosphorylation(GO:0006468);molecular_function:protein kinase activity(GO:0004672)
Solyc02g064680.2	6238	2.02166	4.93e-62	Ups	K01537	molecular_function:calmodulin binding(GO:0005516);molecular_function:metal ion binding(GO:0046872);molecular_function:nucleotide binding(GO:0000166)
Solyc12g010980.1	1738	2.20769	6.78e-62	Ups		molecular_function:transferase activity, transferring acyl groups other than amino-acyl groups(GO:0016747)
Solyc05g005980.2	2555	1.46917	6.81e-62	Ups	K14638	cellular_component:membrane(GO:0016020);biological_process:transport(GO:0006810);molecular_function:transporter activity(GO:0005215)
Solyc07g006370.1	1704	2.9597	8.43e-62	Ups	K13754	biological_process:transmembrane transport(GO:0055085);cellular_component:integral component of membrane(GO:0016021)
Solyc07g063930.2	3861	2.55183	1.14e-61	Ups	K08202	biological_process:transmembrane transport(GO:0055085);molecular_function:transmembrane transporter activity(GO:0022857);cellular_component:integral component of membrane(GO:0016021)
Solyc04g049800.2	3571	-3.2842	1.14e-61	Down	K09284	biological_process:regulation of transcription, DNA-templated(GO:0006355);molecular_function:sequence-specific DNA binding transcription factor activity(GO:0003700);biological_process:multicellular organismal development(GO:0007275)
Solyc03g116590.2	1953	1.51996	1.3e-61	Ups
Solyc01g079180.2	2604	-3.69813	4.88e-61	Down	K01051	biological_process:cell wall modification(GO:0042545);molecular_function:pectinesterase activity(GO:0030599);cellular_component:cell wall(GO:0005618)
Solyc08g077510.2	5005	-2.09978	1.33e-60	Down	K14648	molecular_function:hydrolase activity, acting on ester bonds(GO:0016788)
Solyc08g083060.2	2882	-2.811	1.54e-60	Down		biological_process:transmembrane transport(GO:0055085)
Solyc12g057060.1	1633	-3.08681	2.16e-60	Down		molecular_function:transferase activity, transferring hexosyl groups(GO:0016758);biological_process:metabolic process(GO:0008152)
Solyc03g112010.2	12704	-1.75456	2.3e-60	Down		biological_process:oxidation-reduction process(GO:0055114);molecular_function:heme binding(GO:0020037);molecular_function:oxidoreductase activity, acting on paired donors, with incorporation or reduction of molecular oxygen(GO:0016705);molecular_function:iron ion binding(GO:0005506)
Solyc07g042390.1	1648	-1.37492	2.92e-60	Down		molecular_function:enzyme inhibitor activity(GO:0004857)
Solyc09g075680.1	993	-3.90792	3.05e-60	Down
Solyc03g082950.2	1844	-4.7109	3.28e-60	Down
Solyc05g005540.2	2897	-2.30686	5.53e-60	Down
Solyc01g096670.2	3025	1.54204	1.18e-59	Ups	K09754	biological_process:oxidation-reduction process(GO:0055114);molecular_function:heme binding(GO:0020037);molecular_function:oxidoreductase activity, acting on paired donors, with incorporation or reduction of molecular oxygen(GO:0016705);molecular_function:iron ion binding(GO:0005506)
Solyc10g080870.2	2967	1.7249	1.23e-59	Ups		biological_process:oxidation-reduction process(GO:0055114);molecular_function:heme binding(GO:0020037);molecular_function:oxidoreductase activity, acting on paired donors, with incorporation or reduction of molecular oxygen(GO:0016705);molecular_function:iron ion binding(GO:0005506)
Solyc05g008290.2	3805	-2.2283	1.48e-59	Down		molecular_function:copper ion binding(GO:0005507);biological_process:oxidation-reduction process(GO:0055114);molecular_function:oxidoreductase activity(GO:0016491)
Solyc09g090180.1	3824	-1.75563	2.24e-59	Down
Solyc05g007420.1	4415	-1.98774	3.08e-59	Down
Solyc01g086920.2	1431	-1.27419	3.14e-59	Down		molecular_function:protein binding(GO:0005515)
Solyc05g005710.2	3996	1.58681	7.9e-59	Ups	K00797
Solyc04g005320.2	5263	3.57017	2.58e-58	Ups		molecular_function:protein dimerization activity(GO:0046983);molecular_function:DNA binding(GO:0003677);biological_process:regulation of transcription, DNA-templated(GO:0006355);cellular_component:nucleus(GO:0005634);molecular_function:sequence-specific DNA binding transcription factor activity(GO:0003700)
Solyc03g122340.2	4454	1.65492	3.32e-58	Ups	K00454	molecular_function:protein binding(GO:0005515);biological_process:oxidation-reduction process(GO:0055114);molecular_function:metal ion binding(GO:0046872);molecular_function:oxidoreductase activity, acting on single donors with incorporation of molecular oxygen, incorporation of two atoms of oxygen(GO:0016702)
Solyc01g105500.2	3138	3.45022	4.29e-58	Ups		molecular_function:hydrolase activity, acting on glycosyl bonds(GO:0016798);biological_process:carbohydrate metabolic process(GO:0005975);molecular_function:hydrolase activity, hydrolyzing O-glycosyl compounds(GO:0004553)
Solyc04g081240.2	11862	1.21418	6.91e-58	Ups	K14486	biological_process:regulation of transcription, DNA-templated(GO:0006355);cellular_component:nucleus(GO:0005634);molecular_function:DNA binding(GO:0003677);biological_process:response to hormone(GO:0009725)
Solyc01g110060.2	3863	-1.74157	2.08e-56	Down		molecular_function:hydrolase activity(GO:0016787)
Solyc04g026020.2	3520	-3.97404	2.55e-56	Down
Solyc09g075670.1	951	-3.7994	2.68e-56	Down
Solyc04g014260.1	1756	1.56378	4.58e-56	Ups
Solyc06g008590.2	3121	-3.21238	5.07e-56	Down	K14484	biological_process:regulation of transcription, DNA-templated(GO:0006355);cellular_component:nucleus(GO:0005634)
Solyc05g054320.2	5639	1.44722	7.15e-56	Ups
Solyc11g056680.1	1859	-1.38898	1.4e-55	Down		molecular_function:protein binding(GO:0005515)
Solyc09g011710.2	1474	-2.38108	1.67e-55	Down	K13993
Solyc04g076280.2	6523	-2.07611	1.7e-55	Down		biological_process:regulation of transcription, DNA-templated(GO:0006355);cellular_component:nucleus(GO:0005634);molecular_function:sequence-specific DNA binding transcription factor activity(GO:0003700)
Solyc08g075210.1	1275	3.22803	4e-55	Ups		molecular_function:transferase activity, transferring acyl groups other than amino-acyl groups(GO:0016747)
Solyc04g058150.2	881	-2.18553	8.73e-55	Down		molecular_function:metal ion binding(GO:0046872)
Solyc02g083190.1	1290	2.75555	1.2e-54	Ups		molecular_function:protein binding(GO:0005515)
Solyc04g050170.2	3724	-2.96029	1.27e-54	Down		biological_process:protein phosphorylation(GO:0006468);molecular_function:ATP binding(GO:0005524);molecular_function:protein kinase activity(GO:0004672);molecular_function:protein binding(GO:0005515)
Solyc12g043040.1	7624	-1.82742	1.41e-54	Down	K17471	cellular_component:integral component of membrane(GO:0016021);molecular_function:sulfate transmembrane transporter activity(GO:0015116);biological_process:sulfate transport(GO:0008272);biological_process:transmembrane transport(GO:0055085);cellular_component:membrane(GO:0016020);molecular_function:secondary active sulfate transmembrane transporter activity(GO:0008271)
Solyc06g008030.2	13095	-2.16463	1.43e-54	Down		molecular_function:protein dimerization activity(GO:0046983)
Solyc10g054910.1	903	1.56074	1.64e-54	Ups	K01802	biological_process:protein folding(GO:0006457);molecular_function:peptidyl-prolyl cis-trans isomerase activity(GO:0003755);biological_process:protein peptidyl-prolyl isomerization(GO:0000413)
Solyc01g107430.2	4614	-2.322	2.76e-54	Down
Solyc04g017720.2	1399	3.1235	3.6e-54	Ups
Solyc03g121300.2	1437	-1.47656	6.97e-54	Down
Solyc07g063350.2	4896	-3.11209	1.11e-53	Down
Solyc07g064160.2	2177	-3.57297	1.63e-53	Down	K03146
Solyc04g005800.2	2187	-2.42273	4.11e-53	Down		molecular_function:DNA binding(GO:0003677);molecular_function:sequence-specific DNA binding(GO:0043565);biological_process:regulation of transcription, DNA-templated(GO:0006355);molecular_function:sequence-specific DNA binding transcription factor activity(GO:0003700)
Solyc07g007590.1	1134	1.55047	4.35e-53	Ups	K15227	biological_process:oxidation-reduction process(GO:0055114);molecular_function:prephenate dehydrogenase activity(GO:0008977);biological_process:tyrosine biosynthetic process(GO:0006571);molecular_function:prephenate dehydrogenase (NADP+) activity(GO:0004665)
Solyc05g049980.2	3622	1.23421	6.49e-53	Ups
Solyc07g049660.2	2206	-2.12024	6.97e-53	Down		molecular_function:transferase activity, transferring acyl groups other than amino-acyl groups(GO:0016747)
Solyc06g074320.2	5967	2.0287	2.85e-52	Ups	K14431	molecular_function:sequence-specific DNA binding(GO:0043565);biological_process:regulation of transcription, DNA-templated(GO:0006355);molecular_function:sequence-specific DNA binding transcription factor activity(GO:0003700);biological_process:transcription, DNA-templated(GO:0006351)
Solyc01g091170.2	2454	2.28584	2.99e-52	Ups	K01476	molecular_function:metal ion binding(GO:0046872)
Solyc09g007910.2	11370	1.42447	4.33e-52	Ups	K10775
Solyc06g083070.2	7041	-1.22493	6.55e-52	Down	K17275	molecular_function:protein binding(GO:0005515)
Solyc08g080170.2	5446	1.17442	2.51e-51	Ups	K01641	biological_process:isoprenoid biosynthetic process(GO:0008299);molecular_function:hydroxymethylglutaryl-CoA synthase activity(GO:0004421)
Solyc08g074630.1	1764	1.37474	2.9e-51	Ups	K00422	biological_process:oxidation-reduction process(GO:0055114);molecular_function:catechol oxidase activity(GO:0004097);molecular_function:oxidoreductase activity(GO:0016491);biological_process:metabolic process(GO:0008152)
Solyc10g050430.1	3466	-3.28811	3.42e-51	Down
Solyc03g120470.2	9241	-1.35303	4.28e-51	Down	K00784	biological_process:tRNA processing(GO:0008033);cellular_component:membrane(GO:0016020);biological_process:transport(GO:0006810);molecular_function:transporter activity(GO:0005215)
Solyc07g049530.2	18662	4.09699	4.72e-51	Ups	K05933	biological_process:oxidation-reduction process(GO:0055114);molecular_function:oxidoreductase activity(GO:0016491)
Solyc08g067030.2	4822	-1.1768	5.59e-51	Down
Solyc08g014130.2	9539	-1.48903	5.93e-51	Down	K01649	biological_process:leucine biosynthetic process(GO:0009098);molecular_function:2-isopropylmalate synthase activity(GO:0003852);molecular_function:catalytic activity(GO:0003824)
Solyc04g007780.2	1849	-3.93824	6.09e-51	Down		biological_process:response to biotic stimulus(GO:0009607);biological_process:defense response(GO:0006952)
Solyc03g113350.2	6809	-2.36202	6.4e-51	Down	K16276	molecular_function:zinc ion binding(GO:0008270);molecular_function:protein binding(GO:0005515)
Solyc01g009190.1	2846	5.614	6.65e-51	Ups
Solyc10g008680.1	1378	4.97239	1.13e-50	Ups		molecular_function:transferase activity, transferring acyl groups other than amino-acyl groups(GO:0016747)
Solyc08g076220.2	5125	-1.04933	1.24e-50	Down	K00855	molecular_function:kinase activity(GO:0016301);biological_process:metabolic process(GO:0008152);molecular_function:ATP binding(GO:0005524)
Solyc11g005350.1	5904	-2.40145	1.69e-50	Down		cellular_component:integral component of membrane(GO:0016021);cellular_component:membrane(GO:0016020);molecular_function:transmembrane transporter activity(GO:0022857)
Solyc04g072860.2	4349	-1.74038	1.8e-50	Down		biological_process:carbohydrate metabolic process(GO:0005975);molecular_function:hydrolase activity, hydrolyzing O-glycosyl compounds(GO:0004553)
Solyc07g045080.2	2758	-1.70807	1.94e-50	Down	K07119	biological_process:oxidation-reduction process(GO:0055114);molecular_function:oxidoreductase activity(GO:0016491);molecular_function:zinc ion binding(GO:0008270)
Solyc07g065500.1	1642	-1.63958	2.04e-50	Down
Solyc03g114970.2	3004	-1.2426	7.02e-50	Down	K18635
Solyc06g063240.2	4980	-1.11359	8.41e-50	Down
Solyc07g051820.2	12992	-3.38429	1.2e-49	Down		biological_process:cellulose biosynthetic process(GO:0030244);molecular_function:cellulose synthase (UDP-forming) activity(GO:0016760);cellular_component:membrane(GO:0016020)
Solyc02g092670.1	8275	-1.44452	1.36e-49	Down		biological_process:proteolysis(GO:0006508);molecular_function:serine-type endopeptidase activity(GO:0004252)
Solyc04g079050.1	903	-2.03957	2.21e-49	Down		molecular_function:transferase activity, transferring hexosyl groups(GO:0016758);biological_process:metabolic process(GO:0008152)
Solyc08g079730.1	1443	-2.71778	2.24e-49	Down	K03327	biological_process:transmembrane transport(GO:0055085);cellular_component:membrane(GO:0016020);molecular_function:antiporter activity(GO:0015297);molecular_function:drug transmembrane transporter activity(GO:0015238);biological_process:drug transmembrane transport(GO:0006855)
Solyc09g090360.2	10536	-3.02606	3.51e-49	Down		cellular_component:integral component of membrane(GO:0016021)
Solyc08g078020.1	459	-1.51912	6.29e-49	Down
Solyc12g094700.1	2720	-2.41326	2.38e-48	Down	K16290	molecular_function:cysteine-type peptidase activity(GO:0008234);biological_process:proteolysis(GO:0006508)
Solyc09g098180.2	3308	-3.06127	3.79e-48	Down	K06911
Solyc03g093560.1	735	3.00166	3.81e-48	Ups	K09286	biological_process:regulation of transcription, DNA-templated(GO:0006355);molecular_function:sequence-specific DNA binding transcription factor activity(GO:0003700)
Solyc03g117250.2	3072	4.24686	4.08e-48	Ups	K07192
Solyc10g005400.2	1552	-2.08501	4.81e-48	Down	K00469	biological_process:oxidation-reduction process(GO:0055114);molecular_function:inositol oxygenase activity(GO:0050113);biological_process:inositol catabolic process(GO:0019310);cellular_component:cytoplasm(GO:0005737);molecular_function:iron ion binding(GO:0005506)
Solyc03g043740.2	1089	-4.19172	4.92e-48	Down
Solyc06g068680.2	5485	-3.29507	7.79e-48	Down	K13447	biological_process:oxidation-reduction process(GO:0055114);molecular_function:oxidoreductase activity(GO:0016491);molecular_function:oxidoreductase activity, acting on NAD(P)H, oxygen as acceptor(GO:0050664);molecular_function:peroxidase activity(GO:0004601)
Solyc08g081890.2	7380	-1.95697	8.55e-48	Down		biological_process:transmembrane transport(GO:0055085);molecular_function:ATPase activity, coupled to transmembrane movement of substances(GO:0042626);cellular_component:integral component of membrane(GO:0016021);biological_process:transport(GO:0006810);molecular_function:ATP binding(GO:0005524);molecular_function:ATPase activity(GO:0016887)
Solyc11g051160.1	2038	-1.74619	9.91e-48	Down
Solyc09g009420.1	465	-1.88811	1.01e-47	Down
Solyc04g054730.2	5311	-3.72766	1.23e-47	Down	K17469	cellular_component:integral component of membrane(GO:0016021);molecular_function:sulfate transmembrane transporter activity(GO:0015116);biological_process:sulfate transport(GO:0008272);biological_process:transmembrane transport(GO:0055085);cellular_component:membrane(GO:0016020);molecular_function:secondary active sulfate transmembrane transporter activity(GO:0008271)
Solyc01g109700.2	4058	-1.35061	1.56e-47	Down		molecular_function:protein dimerization activity(GO:0046983)
Solyc02g081120.2	7520	1.21858	1.56e-47	Ups		molecular_function:DNA binding(GO:0003677);biological_process:regulation of transcription, DNA-templated(GO:0006355);cellular_component:nucleus(GO:0005634)
Solyc02g086160.2	9877	-1.06789	1.64e-47	Down		biological_process:transmembrane transport(GO:0055085);cellular_component:integral component of membrane(GO:0016021)
Solyc04g054990.2	2085	1.58922	2.41e-47	Ups		molecular_function:protein binding(GO:0005515)
Solyc12g006690.1	2625	1.4072	1.39e-46	Ups		biological_process:protein phosphorylation(GO:0006468);molecular_function:protein kinase activity(GO:0004672);molecular_function:ATP binding(GO:0005524)
Solyc01g099840.2	2142	-1.60129	2.32e-46	Down
Solyc09g098540.2	1629	-1.15674	6.95e-46	Down		biological_process:cell wall macromolecule catabolic process(GO:0016998);biological_process:chitin catabolic process(GO:0006032);molecular_function:chitinase activity(GO:0004568)
Solyc01g010200.2	2472	1.63412	7.88e-46	Ups
Solyc11g007200.1	2412	-1.88327	8.5e-46	Down	K07213	molecular_function:metal ion binding(GO:0046872);biological_process:metal ion transport(GO:0030001)
Solyc05g052600.2	3388	-1.21745	9.2e-46	Down	K01100	molecular_function:phosphoric ester hydrolase activity(GO:0042578);molecular_function:fructose 1,6-bisphosphate 1-phosphatase activity(GO:0042132);biological_process:carbohydrate metabolic process(GO:0005975)
Solyc03g095310.2	6263	-2.02572	1.47e-45	Down		biological_process:oxidation-reduction process(GO:0055114);molecular_function:heme binding(GO:0020037);molecular_function:oxidoreductase activity, acting on paired donors, with incorporation or reduction of molecular oxygen(GO:0016705);molecular_function:iron ion binding(GO:0005506)
Solyc11g072710.1	10288	-1.51593	1.52e-45	Down	K08282	biological_process:protein phosphorylation(GO:0006468);molecular_function:protein kinase activity(GO:0004672)
Solyc02g086820.2	4019	-1.68501	1.86e-45	Down	K01673	molecular_function:zinc ion binding(GO:0008270);molecular_function:carbonate dehydratase activity(GO:0004089)
Solyc08g041860.1	4817	1.45583	2.35e-45	Ups
Solyc02g085500.2	1735	3.05757	2.46e-45	Ups
Solyc10g007830.1	1329	-1.12856	2.51e-45	Down		molecular_function:protein binding(GO:0005515)
Solyc10g052490.1	2572	2.88677	3.24e-45	Ups		molecular_function:coenzyme binding(GO:0050662);molecular_function:catalytic activity(GO:0003824)
Solyc08g008550.2	10472	-1.86367	6.47e-45	Down		biological_process:protein phosphorylation(GO:0006468);molecular_function:ATP binding(GO:0005524);molecular_function:protein kinase activity(GO:0004672)
Solyc03g098450.2	3732	1.38097	9.61e-45	Ups
Solyc04g008230.2	3349	1.98122	1.62e-44	Ups
Solyc07g056160.2	4898	1.68872	1.93e-44	Ups	K12639	biological_process:oxidation-reduction process(GO:0055114);molecular_function:heme binding(GO:0020037);molecular_function:oxidoreductase activity, acting on paired donors, with incorporation or reduction of molecular oxygen(GO:0016705);molecular_function:iron ion binding(GO:0005506)
[truncated: 6,782 more rows]
