# Supplementary material for: Low Overnight Temperature-Induced Gibberellin Accumulation Increases Locule Number in Tomato
Source: Int J Mol Sci. 2019 Jun 21;20(12):3042. doi: 10.3390/ijms20123042 (PMC6627202; doi:10.3390/ijms20123042)
Supplement: Supplementary file 1 [file ijms-20-03042-s001.zip › Supplemental Table S3.xlsx]

## Sheet: sheet1
Supplemental Table S3 The Gene GO enrichment analysis of the DEGs in different treatments
GO	GO_Term	Number	Type	Gene_List
T10-d10 vs CK GORichmentBar
GO:0044464	cell part	3	cellular_component	Solyc12g011030.1;Solyc06g084140.2;Solyc06g076870.2
GO:0060089	molecular transducer activity	1	molecular_function	Solyc06g053710.2
GO:0051179	localization	3	biological_process	Solyc01g005920.2;Solyc08g007060.2;Solyc05g012330.2
GO:0030234	enzyme regulator activity	6	molecular_function	Solyc03g083770.1;Solyc03g098780.1;Solyc03g098790.1;Solyc11g022590.1;Solyc03g020030.2;Solyc03g020040.2
GO:0008152	metabolic process	30	biological_process	Solyc08g078460.2;Solyc09g090900.2;Solyc09g092500.1;Solyc02g091990.2;Solyc01g087970.2;Solyc02g085760.2;Solyc03g115040.2;Solyc04g079040.2;Solyc04g081810.2;Solyc08g016600.1;Solyc09g082760.2;Solyc02g077140.2;Solyc10g055800.1;Solyc02g065190.2;Solyc02g080120.1;Solyc02g093070.2;Solyc04g078900.2;Solyc04g080820.2;Solyc05g010180.2;Solyc05g046020.2;Solyc07g049550.2;Solyc01g105500.2;Solyc05g006210.2;Solyc05g…
GO:0009987	cellular process	7	biological_process	Solyc03g005450.2;Solyc12g011030.1;Solyc04g080820.2;Solyc10g049630.1;Solyc10g055800.1;Solyc12g006140.1;Solyc03g111120.2
GO:0045735	nutrient reservoir activity	1	molecular_function	Solyc03g123410.1
GO:0000988	protein binding transcription factor activity	1	molecular_function	Solyc06g071830.2
GO:0016020	membrane	10	cellular_component	Solyc01g005920.2;Solyc03g005450.2;Solyc04g074850.2;Solyc05g005870.2;Solyc06g036130.2;Solyc06g084140.2;Solyc07g008410.2;Solyc08g007060.2;Solyc11g012930.1;Solyc12g006140.1
GO:0071840	cellular component organization or biogenesis	1	biological_process	Solyc06g076870.2
GO:0043226	organelle	10	cellular_component	Solyc01g093960.2;Solyc02g071730.2;Solyc03g114840.2;Solyc04g081000.2;Solyc05g056620.1;Solyc06g059970.2;Solyc06g071830.2;Solyc07g055920.2;Solyc08g067230.2;Solyc12g038510.1
GO:0065007	biological regulation	20	biological_process	Solyc01g093960.2;Solyc02g071730.2;Solyc03g114840.2;Solyc04g007000.1;Solyc04g072900.1;Solyc04g079830.2;Solyc04g081000.2;Solyc05g009790.1;Solyc05g056620.1;Solyc06g059970.2;Solyc06g065820.2;Solyc06g068460.2;Solyc06g071830.2;Solyc07g055920.2;Solyc08g062210.2;Solyc08g067230.2;Solyc12g008830.1;Solyc12g038510.1;Solyc06g053710.2;Solyc03g115770.2
GO:0050896	response to stimulus	3	biological_process	Solyc05g046020.2;Solyc04g007780.2;Solyc07g005370.2
GO:0044425	membrane part	9	cellular_component	Solyc02g082170.1;Solyc02g085760.2;Solyc03g093140.2;Solyc05g005870.2;Solyc06g084140.2;Solyc09g010530.2;Solyc09g090360.2;Solyc11g012930.1;Solyc12g095750.1
GO:0016209	antioxidant activity	1	molecular_function	Solyc05g046020.2
GO:0001071	nucleic acid binding transcription factor activity	16	molecular_function	Solyc01g093960.2;Solyc02g071730.2;Solyc03g114840.2;Solyc04g007000.1;Solyc04g072900.1;Solyc04g081000.2;Solyc05g009790.1;Solyc05g056620.1;Solyc06g059970.2;Solyc06g065820.2;Solyc06g068460.2;Solyc07g055920.2;Solyc08g062210.2;Solyc08g067230.2;Solyc12g008830.1;Solyc12g038510.1
GO:0003824	catalytic activity	38	molecular_function	Solyc02g080120.1;Solyc02g093070.2;Solyc04g080820.2;Solyc05g010180.2;Solyc07g049550.2;Solyc08g078460.2;Solyc02g065190.2;Solyc04g078900.2;Solyc04g072920.2;Solyc10g049630.1;Solyc01g014320.2;Solyc01g105500.2;Solyc05g006210.2;Solyc06g073750.2;Solyc10g045240.1;Solyc12g011030.1;Solyc12g040640.1;Solyc03g098010.2;Solyc01g099020.2;Solyc09g092500.1;Solyc05g026490.2;Solyc08g016600.1;Solyc01g107910.2;Solyc06g…
GO:0005215	transporter activity	11	molecular_function	Solyc02g082170.1;Solyc08g007060.2;Solyc03g093140.2;Solyc05g005870.2;Solyc11g012930.1;Solyc01g005920.2;Solyc04g074850.2;Solyc06g036130.2;Solyc07g008410.2;Solyc06g084140.2;Solyc09g010530.2
GO:0044699	single-organism process	11	biological_process	Solyc04g074850.2;Solyc06g036130.2;Solyc07g008410.2;Solyc01g005920.2;Solyc03g093140.2;Solyc06g084140.2;Solyc09g010530.2;Solyc12g095750.1;Solyc11g012690.1;Solyc04g072920.2;Solyc03g005450.2
GO:0005488	binding	31	molecular_function	Solyc01g096750.1;Solyc02g091670.1;Solyc03g115770.2;Solyc06g053710.2;Solyc06g071830.2;Solyc09g011580.2;Solyc11g012690.1;Solyc01g093960.2;Solyc02g071730.2;Solyc03g114840.2;Solyc04g007000.1;Solyc04g079830.2;Solyc04g081000.2;Solyc05g009790.1;Solyc05g056620.1;Solyc06g059970.2;Solyc07g055920.2;Solyc08g067230.2;Solyc12g038510.1;Solyc07g006560.2;Solyc04g080820.2;Solyc06g068460.2;Solyc12g008830.1;Solyc02g…
GO:0005576	extracellular region	1	cellular_component	Solyc12g011030.1
T15-d10 vs CK GORichmentBar
GO:0005215	transporter activity	19	molecular_function	Solyc03g093140.2;Solyc05g005870.2;Solyc10g078270.1;Solyc11g012930.1;Solyc01g006440.1;Solyc02g082170.1;Solyc02g087280.2;Solyc05g009500.2;Solyc06g075440.1;Solyc08g007060.2;Solyc12g087870.1;Solyc05g053370.2;Solyc12g005400.1;Solyc04g074850.2;Solyc06g036130.2;Solyc07g008410.2;Solyc11g010380.1;Solyc04g054730.2;Solyc06g084140.2
GO:0044464	cell part	4	cellular_component	Solyc02g091920.2;Solyc10g005400.2;Solyc06g084140.2;Solyc06g076870.2
GO:0000988	protein binding transcription factor activity	1	molecular_function	Solyc06g071830.2
GO:0009055	electron carrier activity	1	molecular_function	Solyc08g083360.2
GO:0030234	enzyme regulator activity	5	molecular_function	Solyc03g098780.1;Solyc03g098790.1;Solyc11g022590.1;Solyc03g020030.2;Solyc09g084450.2
GO:0051179	localization	5	biological_process	Solyc01g006440.1;Solyc02g087280.2;Solyc05g009500.2;Solyc06g075440.1;Solyc08g007060.2
GO:0005576	extracellular region	1	cellular_component	Solyc02g091920.2
GO:0005488	binding	63	molecular_function	Solyc01g005760.2;Solyc02g081670.1;Solyc05g056370.2;Solyc06g053710.2;Solyc06g071830.2;Solyc07g008250.2;Solyc08g016310.2;Solyc08g066310.1;Solyc09g011560.2;Solyc09g011580.2;Solyc12g009560.1;Solyc12g089330.1;Solyc04g054500.2;Solyc11g012690.1;Solyc01g093960.2;Solyc02g071730.2;Solyc02g077920.2;Solyc02g085630.2;Solyc02g089200.2;Solyc03g114840.2;Solyc04g007000.1;Solyc04g079830.2;Solyc04g081000.2;Solyc05g…
GO:0009987	cellular process	17	biological_process	Solyc05g056370.2;Solyc07g006620.2;Solyc07g053120.2;Solyc07g056400.1;Solyc08g066310.1;Solyc09g018170.2;Solyc11g010730.1;Solyc02g091920.2;Solyc04g080820.2;Solyc03g007760.2;Solyc09g008070.2;Solyc10g005400.2;Solyc10g055800.1;Solyc10g055810.1;Solyc01g100490.2;Solyc09g098510.2;Solyc03g111120.2
GO:0008152	metabolic process	66	biological_process	Solyc01g107820.2;Solyc03g078780.1;Solyc06g084240.1;Solyc08g074680.2;Solyc09g090900.2;Solyc09g092500.1;Solyc10g079350.1;Solyc12g042600.1;Solyc02g091990.2;Solyc08g083110.2;Solyc01g087970.2;Solyc02g078690.1;Solyc02g085760.2;Solyc04g081810.2;Solyc07g005680.2;Solyc08g007670.1;Solyc08g016600.1;Solyc12g094700.1;Solyc02g077140.2;Solyc03g005020.2;Solyc10g078260.1;Solyc01g100490.2;Solyc10g055800.1;Solyc10g…
GO:0060089	molecular transducer activity	1	molecular_function	Solyc06g053710.2
GO:0016020	membrane	16	cellular_component	Solyc01g006440.1;Solyc02g087280.2;Solyc04g054730.2;Solyc04g074850.2;Solyc05g005870.2;Solyc05g009500.2;Solyc05g053370.2;Solyc06g036130.2;Solyc06g075440.1;Solyc06g084140.2;Solyc07g008410.2;Solyc08g007060.2;Solyc10g078270.1;Solyc11g010380.1;Solyc11g012930.1;Solyc12g005400.1
GO:0043226	organelle	14	cellular_component	Solyc01g093960.2;Solyc02g071730.2;Solyc02g077920.2;Solyc02g089200.2;Solyc03g114840.2;Solyc03g120380.2;Solyc04g081000.2;Solyc05g056620.1;Solyc06g053960.2;Solyc06g059970.2;Solyc06g071830.2;Solyc08g067230.2;Solyc10g009080.2;Solyc12g038510.1
GO:0050896	response to stimulus	5	biological_process	Solyc05g046020.2;Solyc07g005370.2;Solyc06g053960.2;Solyc06g010030.2;Solyc09g084450.2
GO:0003824	catalytic activity	74	molecular_function	Solyc08g079060.2;Solyc02g065190.2;Solyc02g065220.2;Solyc04g078900.2;Solyc06g035760.2;Solyc09g092670.2;Solyc01g105660.2;Solyc02g080120.1;Solyc02g093070.2;Solyc03g006880.2;Solyc03g112320.2;Solyc04g080820.2;Solyc06g082030.2;Solyc07g049550.2;Solyc07g061730.2;Solyc08g074680.2;Solyc09g011960.1;Solyc09g014240.2;Solyc11g013110.1;Solyc08g005630.2;Solyc05g056370.2;Solyc07g006620.2;Solyc07g053120.2;Solyc07g…
GO:0071840	cellular component organization or biogenesis	1	biological_process	Solyc06g076870.2
GO:0044425	membrane part	18	cellular_component	Solyc02g077270.2;Solyc02g078450.2;Solyc02g082170.1;Solyc02g085760.2;Solyc02g087280.2;Solyc03g031990.2;Solyc03g093140.2;Solyc04g054730.2;Solyc05g005870.2;Solyc05g009500.2;Solyc06g010030.2;Solyc06g084140.2;Solyc09g005260.2;Solyc09g090360.2;Solyc10g078270.1;Solyc11g012930.1;Solyc12g087870.1;Solyc12g095750.1
GO:0065007	biological regulation	19	biological_process	Solyc01g093960.2;Solyc02g071730.2;Solyc02g089200.2;Solyc03g114840.2;Solyc03g120380.2;Solyc04g007000.1;Solyc04g079830.2;Solyc04g081000.2;Solyc05g009790.1;Solyc05g052050.1;Solyc05g056620.1;Solyc06g053960.2;Solyc06g059970.2;Solyc06g071830.2;Solyc08g067230.2;Solyc11g017470.1;Solyc12g008830.1;Solyc12g038510.1;Solyc06g053710.2
GO:0001071	nucleic acid binding transcription factor activity	14	molecular_function	Solyc01g093960.2;Solyc02g071730.2;Solyc02g089200.2;Solyc03g114840.2;Solyc04g007000.1;Solyc04g081000.2;Solyc05g009790.1;Solyc05g052050.1;Solyc05g056620.1;Solyc06g053960.2;Solyc06g059970.2;Solyc08g067230.2;Solyc12g008830.1;Solyc12g038510.1
GO:0016209	antioxidant activity	1	molecular_function	Solyc05g046020.2
GO:0005198	structural molecule activity	1	molecular_function	Solyc09g098510.2
GO:0044699	single-organism process	22	biological_process	Solyc03g007760.2;Solyc09g008070.2;Solyc04g074850.2;Solyc06g036130.2;Solyc07g008410.2;Solyc11g010380.1;Solyc02g077270.2;Solyc02g087280.2;Solyc03g031990.2;Solyc03g093140.2;Solyc04g054730.2;Solyc05g009500.2;Solyc05g053370.2;Solyc06g084140.2;Solyc09g005260.2;Solyc12g005400.1;Solyc12g095750.1;Solyc04g054500.2;Solyc11g012690.1;Solyc08g079060.2;Solyc07g053120.2;Solyc10g005400.2
T20-d10 vs CK GORichmentBar
GO:0050896	response to stimulus	50	biological_process	Solyc02g084840.2;Solyc02g084850.2;Solyc03g007890.2;Solyc03g112330.2;Solyc03g113970.2;Solyc06g009140.2;Solyc06g036290.2;Solyc07g065840.2;Solyc09g075210.2;Solyc02g083490.2;Solyc03g006810.2;Solyc03g044100.2;Solyc04g071900.2;Solyc06g050440.2;Solyc09g072700.2;Solyc10g005100.2;Solyc04g005700.2;Solyc04g007010.2;Solyc04g007790.2;Solyc04g007820.2;Solyc07g005370.2;Solyc07g008710.2;Solyc08g023660.2;Solyc09g…
GO:0009055	electron carrier activity	7	molecular_function	Solyc01g067440.2;Solyc03g122000.2;Solyc08g066740.2;Solyc09g075810.2;Solyc11g006910.1;Solyc11g062350.1;Solyc03g043850.2
GO:0044848	biological phase	1	biological_process	Solyc08g006630.2
GO:0009987	cellular process	104	biological_process	Solyc01g007560.2;Solyc02g073580.1;Solyc09g005610.2;Solyc03g098240.2;Solyc07g054280.1;Solyc08g066220.2;Solyc08g066260.2;Solyc08g068670.2;Solyc01g087690.1;Solyc03g007370.2;Solyc10g079990.1;Solyc06g059710.2;Solyc10g005100.2;Solyc01g067510.2;Solyc01g111880.2;Solyc02g079530.2;Solyc02g085430.2;Solyc03g006100.2;Solyc03g006400.2;Solyc04g071920.1;Solyc04g076990.2;Solyc05g056370.2;Solyc07g006480.2;Solyc07g…
GO:0016209	antioxidant activity	7	molecular_function	Solyc02g083490.2;Solyc03g006810.2;Solyc03g044100.2;Solyc04g071900.2;Solyc06g050440.2;Solyc06g068680.2;Solyc09g072700.2
GO:0044699	single-organism process	72	biological_process	Solyc02g092110.2;Solyc06g074540.2;Solyc03g007760.2;Solyc03g112590.2;Solyc09g008070.2;Solyc12g005880.1;Solyc01g111840.2;Solyc02g005180.2;Solyc02g077270.2;Solyc02g083740.1;Solyc02g087410.2;Solyc03g007530.2;Solyc03g025190.2;Solyc03g031990.2;Solyc03g093140.2;Solyc03g093410.2;Solyc03g113210.2;Solyc04g005070.2;Solyc05g009500.2;Solyc05g013450.2;Solyc05g053370.2;Solyc06g006110.2;Solyc06g036130.2;Solyc06g…
GO:0003824	catalytic activity	347	molecular_function	Solyc01g088430.2;Solyc01g102610.2;Solyc01g108880.2;Solyc02g036350.2;Solyc02g062650.2;Solyc02g070070.1;Solyc02g078650.2;Solyc02g083860.2;Solyc02g085110.2;Solyc02g085120.2;Solyc02g086180.2;Solyc02g093070.2;Solyc03g006690.1;Solyc03g006880.2;Solyc03g007960.2;Solyc03g122000.2;Solyc03g122140.2;Solyc04g080820.2;Solyc05g025680.1;Solyc06g068680.2;Solyc06g073080.2;Solyc06g082030.2;Solyc07g008300.1;Solyc07g…
GO:0001071	nucleic acid binding transcription factor activity	75	molecular_function	Solyc01g067540.1;Solyc01g087240.2;Solyc01g087690.1;Solyc01g092950.2;Solyc01g093960.2;Solyc01g095630.2;Solyc01g096320.2;Solyc01g096860.1;Solyc01g104650.2;Solyc01g105800.2;Solyc01g108080.2;Solyc01g108240.2;Solyc02g071730.2;Solyc02g072000.2;Solyc02g077840.1;Solyc02g084630.2;Solyc02g087840.2;Solyc02g088340.2;Solyc02g089200.2;Solyc02g089210.2;Solyc02g089420.1;Solyc02g090770.1;Solyc03g006320.1;Solyc03g…
GO:0005215	transporter activity	46	molecular_function	Solyc01g006440.1;Solyc02g071090.2;Solyc02g071100.2;Solyc03g120470.2;Solyc04g005070.2;Solyc04g074880.2;Solyc05g009500.2;Solyc06g071570.2;Solyc06g075440.1;Solyc06g075480.2;Solyc07g032490.2;Solyc07g061910.1;Solyc08g007060.2;Solyc10g084950.1;Solyc11g010290.1;Solyc12g087870.1;Solyc12g095810.1;Solyc01g100900.2;Solyc01g100920.2;Solyc02g005180.2;Solyc03g005480.2;Solyc03g093140.2;Solyc04g071400.2;Solyc05g…
GO:0005488	binding	328	molecular_function	Solyc01g005300.2;Solyc01g005720.2;Solyc01g006540.2;Solyc01g006560.2;Solyc01g007930.2;Solyc01g008660.2;Solyc01g066430.2;Solyc01g067010.2;Solyc01g091590.2;Solyc01g099180.2;Solyc01g100000.2;Solyc01g100120.2;Solyc01g109120.2;Solyc02g062040.2;Solyc02g081340.2;Solyc02g081670.1;Solyc02g089540.2;Solyc03g006100.2;Solyc03g083350.2;Solyc03g111760.2;Solyc03g112300.2;Solyc03g112340.1;Solyc03g113350.2;Solyc03g…
GO:0071840	cellular component organization or biogenesis	3	biological_process	Solyc01g104470.2;Solyc06g076870.2;Solyc12g055810.1
GO:0008152	metabolic process	265	biological_process	Solyc01g060200.1;Solyc01g094090.2;Solyc01g105850.2;Solyc01g107820.2;Solyc01g111880.2;Solyc02g067690.2;Solyc02g078650.2;Solyc02g081360.2;Solyc02g086880.2;Solyc03g025720.2;Solyc03g043880.2;Solyc03g078240.1;Solyc03g117870.2;Solyc03g121420.2;Solyc04g040180.2;Solyc04g074330.2;Solyc05g014120.1;Solyc05g024160.2;Solyc06g059930.2;Solyc06g062330.1;Solyc06g084240.1;Solyc08g005710.2;Solyc08g074680.2;Solyc08g…
GO:0040007	growth	2	biological_process	Solyc02g089120.2;Solyc09g075540.1
GO:0044425	membrane part	49	cellular_component	Solyc01g007370.2;Solyc01g100900.2;Solyc01g100920.2;Solyc01g104210.2;Solyc01g107240.2;Solyc01g111840.2;Solyc02g005180.2;Solyc02g071090.2;Solyc02g071100.2;Solyc02g077270.2;Solyc02g078450.2;Solyc02g087410.2;Solyc03g005480.2;Solyc03g007530.2;Solyc03g031990.2;Solyc03g093140.2;Solyc03g093410.2;Solyc03g119820.1;Solyc04g005070.2;Solyc04g071400.2;Solyc04g074880.2;Solyc05g005870.2;Solyc05g009500.2;Solyc06g…
GO:0000988	protein binding transcription factor activity	4	molecular_function	Solyc06g074350.2;Solyc09g009560.1;Solyc01g087690.1;Solyc03g007370.2
GO:0005198	structural molecule activity	7	molecular_function	Solyc01g007470.1;Solyc01g007570.2;Solyc01g007580.2;Solyc01g007600.2;Solyc01g007610.2;Solyc08g078010.2;Solyc11g066410.1
GO:0044422	organelle part	6	cellular_component	Solyc03g113210.2;Solyc03g043850.2;Solyc08g006630.2;Solyc02g038690.1;Solyc06g074750.1;Solyc12g013510.1
GO:0045735	nutrient reservoir activity	2	molecular_function	Solyc03g123410.1;Solyc07g065330.2
GO:0044464	cell part	38	cellular_component	Solyc10g005100.2;Solyc06g061000.2;Solyc01g079180.2;Solyc01g081060.2;Solyc01g091050.2;Solyc02g075620.2;Solyc02g080220.2;Solyc02g091920.2;Solyc03g083360.2;Solyc06g009190.2;Solyc07g043240.2;Solyc09g075350.2;Solyc09g092520.2;Solyc11g066270.1;Solyc12g098610.1;Solyc05g054110.2;Solyc06g062430.2;Solyc10g005400.2;Solyc11g006290.1;Solyc01g007470.1;Solyc01g007570.2;Solyc01g007580.2;Solyc01g007600.2;Solyc01g…
GO:0060089	molecular transducer activity	2	molecular_function	Solyc06g053710.2;Solyc08g068960.2
GO:0051704	multi-organism process	1	biological_process	Solyc01g097240.2
GO:0043226	organelle	50	cellular_component	Solyc01g092950.2;Solyc01g093960.2;Solyc01g105800.2;Solyc02g071730.2;Solyc02g072000.2;Solyc02g084630.2;Solyc02g089200.2;Solyc02g089210.2;Solyc03g019710.2;Solyc03g034460.2;Solyc03g097120.2;Solyc03g114840.2;Solyc03g116680.2;Solyc03g120380.2;Solyc03g120390.2;Solyc04g005320.2;Solyc04g076700.2;Solyc04g081000.2;Solyc05g015750.2;Solyc05g056620.1;Solyc06g059970.2;Solyc06g074030.1;Solyc07g040680.2;Solyc07g…
GO:0032991	macromolecular complex	14	cellular_component	Solyc01g100120.2;Solyc09g075480.2;Solyc01g007470.1;Solyc01g007570.2;Solyc01g007580.2;Solyc01g007600.2;Solyc01g007610.2;Solyc08g078010.2;Solyc11g066410.1;Solyc08g006630.2;Solyc02g038690.1;Solyc06g074750.1;Solyc12g013510.1;Solyc06g061000.2
GO:0032502	developmental process	3	biological_process	Solyc01g096860.1;Solyc03g034460.2;Solyc04g049800.2
GO:0051179	localization	16	biological_process	Solyc07g064950.2;Solyc01g006440.1;Solyc02g087410.2;Solyc03g007530.2;Solyc03g120470.2;Solyc04g005070.2;Solyc05g009500.2;Solyc06g071570.2;Solyc06g075440.1;Solyc06g075480.2;Solyc07g032490.2;Solyc07g061910.1;Solyc08g007060.2;Solyc08g081890.2;Solyc10g084950.1;Solyc12g095810.1
GO:0030234	enzyme regulator activity	28	molecular_function	Solyc01g091050.2;Solyc02g080220.2;Solyc03g083360.2;Solyc06g009190.2;Solyc09g075350.2;Solyc12g009270.1;Solyc06g061000.2;Solyc03g098710.1;Solyc03g098730.1;Solyc03g098780.1;Solyc03g098790.1;Solyc11g022590.1;Solyc05g054110.2;Solyc04g014790.1;Solyc12g098310.1;Solyc03g020070.2;Solyc09g083440.2;Solyc09g084440.2;Solyc09g084450.2;Solyc09g084470.2;Solyc09g084480.2;Solyc09g084490.2;Solyc09g089500.2;Solyc09g…
GO:0016020	membrane	46	cellular_component	Solyc01g006440.1;Solyc01g007520.2;Solyc01g020130.2;Solyc01g100900.2;Solyc01g100920.2;Solyc03g005480.2;Solyc03g005780.1;Solyc03g025190.2;Solyc03g120470.2;Solyc03g122000.2;Solyc04g005070.2;Solyc04g025880.2;Solyc04g071400.2;Solyc05g005870.2;Solyc05g009500.2;Solyc05g013450.2;Solyc05g053370.2;Solyc05g055330.2;Solyc06g036130.2;Solyc06g071570.2;Solyc06g075440.1;Solyc06g075480.2;Solyc06g084330.2;Solyc07g…
GO:0065007	biological regulation	109	biological_process	Solyc01g067540.1;Solyc01g087240.2;Solyc01g087690.1;Solyc01g092950.2;Solyc01g093960.2;Solyc01g095630.2;Solyc01g096320.2;Solyc01g096860.1;Solyc01g104650.2;Solyc01g105800.2;Solyc01g108080.2;Solyc01g108240.2;Solyc02g071730.2;Solyc02g072000.2;Solyc02g077840.1;Solyc02g084630.2;Solyc02g087840.2;Solyc02g088180.2;Solyc02g088340.2;Solyc02g089200.2;Solyc02g089210.2;Solyc02g089420.1;Solyc02g090770.1;Solyc03g…
GO:0005576	extracellular region	7	cellular_component	Solyc01g081060.2;Solyc02g091920.2;Solyc09g092520.2;Solyc11g066270.1;Solyc12g098610.1;Solyc02g092110.2;Solyc06g074540.2
T10-d20 vs CK GORichmentBar
GO:0044421	extracellular region part	1	cellular_component	Solyc04g079480.2
GO:0005215	transporter activity	139	molecular_function	Solyc01g006440.1;Solyc01g096880.2;Solyc02g071050.2;Solyc02g071060.2;Solyc02g071080.1;Solyc02g071090.2;Solyc02g082170.1;Solyc02g083510.2;Solyc02g087280.2;Solyc03g005820.2;Solyc03g019820.2;Solyc03g113040.2;Solyc03g113250.2;Solyc03g114030.2;Solyc03g120470.2;Solyc03g120550.2;Solyc04g005070.2;Solyc04g079520.2;Solyc05g005910.2;Solyc05g005920.2;Solyc05g005970.2;Solyc05g005980.2;Solyc05g006010.2;Solyc05g…
GO:0032991	macromolecular complex	18	cellular_component	Solyc01g100120.2;Solyc06g069130.2;Solyc01g081540.2;Solyc11g006220.1;Solyc01g007580.2;Solyc03g119470.1;Solyc05g009570.2;Solyc07g062870.2;Solyc08g078010.2;Solyc11g056360.1;Solyc12g098890.1;Solyc04g081490.2;Solyc12g089310.1;Solyc03g096680.1;Solyc01g007430.2;Solyc03g115070.1;Solyc12g057030.1;Solyc12g041890.1
GO:0000988	protein binding transcription factor activity	5	molecular_function	Solyc02g089790.2;Solyc03g111710.2;Solyc06g071820.2;Solyc06g071830.2;Solyc06g074350.2
GO:0005198	structural molecule activity	10	molecular_function	Solyc07g054180.2;Solyc01g007580.2;Solyc02g086740.1;Solyc03g119470.1;Solyc05g009570.2;Solyc07g062870.2;Solyc08g078010.2;Solyc11g056360.1;Solyc12g098890.1;Solyc09g098510.2
GO:0016209	antioxidant activity	18	molecular_function	Solyc01g006300.2;Solyc01g007950.2;Solyc01g105070.2;Solyc02g080530.2;Solyc02g083490.2;Solyc02g092580.2;Solyc04g080760.2;Solyc05g046010.2;Solyc05g046020.2;Solyc06g050440.2;Solyc06g068680.2;Solyc07g052510.2;Solyc08g069040.2;Solyc09g072700.2;Solyc11g010120.1;Solyc08g068800.2;Solyc04g082460.2;Solyc12g094620.1
GO:0040007	growth	3	biological_process	Solyc02g065770.2;Solyc03g114890.2;Solyc03g114910.2
GO:0051179	localization	63	biological_process	Solyc06g074890.1;Solyc01g081480.2;Solyc07g054180.2;Solyc10g053910.1;Solyc12g005910.1;Solyc01g005920.2;Solyc01g006440.1;Solyc01g096880.2;Solyc02g083510.2;Solyc02g087280.2;Solyc02g087410.2;Solyc02g093330.2;Solyc03g019820.2;Solyc03g113040.2;Solyc03g113250.2;Solyc03g114030.2;Solyc03g120470.2;Solyc03g120550.2;Solyc04g005070.2;Solyc04g079520.2;Solyc05g005910.2;Solyc05g005920.2;Solyc05g005970.2;Solyc05g…
GO:0065007	biological regulation	185	biological_process	Solyc05g005520.1;Solyc02g069110.2;Solyc01g006930.2;Solyc01g058540.2;Solyc01g067540.1;Solyc01g079260.2;Solyc01g087990.2;Solyc01g090300.2;Solyc01g093960.2;Solyc01g094030.2;Solyc01g095630.2;Solyc01g097290.2;Solyc01g104900.2;Solyc01g106040.2;Solyc01g108240.2;Solyc02g065730.1;Solyc02g067230.2;Solyc02g071130.2;Solyc02g071730.2;Solyc02g072060.1;Solyc02g072190.2;Solyc02g078620.1;Solyc02g079180.1;Solyc02g…
GO:0009055	electron carrier activity	21	molecular_function	Solyc01g009910.1;Solyc01g067440.2;Solyc01g103920.2;Solyc02g087850.1;Solyc02g088380.2;Solyc02g094050.2;Solyc03g120860.2;Solyc04g074740.2;Solyc06g008760.1;Solyc07g064240.2;Solyc08g082590.2;Solyc09g074570.1;Solyc09g074590.1;Solyc10g008930.1;Solyc10g075160.1;Solyc11g006910.1;Solyc11g012130.1;Solyc11g042420.1;Solyc11g062350.1;Solyc11g071620.1;Solyc09g055950.1
GO:0060089	molecular transducer activity	7	molecular_function	Solyc01g080540.2;Solyc03g116720.1;Solyc07g043130.2;Solyc02g083680.1;Solyc06g053710.2;Solyc06g063180.1;Solyc06g063190.2
GO:0001071	nucleic acid binding transcription factor activity	109	molecular_function	Solyc01g006930.2;Solyc01g058540.2;Solyc01g067540.1;Solyc01g079260.2;Solyc01g087990.2;Solyc01g090300.2;Solyc01g093960.2;Solyc01g095630.2;Solyc01g106040.2;Solyc01g108240.2;Solyc02g065730.1;Solyc02g071130.2;Solyc02g071730.2;Solyc02g072060.1;Solyc02g072190.2;Solyc02g079180.1;Solyc02g080890.2;Solyc02g084630.2;Solyc02g086930.2;Solyc02g087840.2;Solyc02g089200.2;Solyc02g089210.2;Solyc02g089420.1;Solyc02g…
GO:0044422	organelle part	10	cellular_component	Solyc03g113210.2;Solyc08g007200.2;Solyc02g093330.2;Solyc12g041890.1;Solyc07g054180.2;Solyc12g057030.1;Solyc04g081490.2;Solyc12g089310.1;Solyc01g081540.2;Solyc11g006220.1
GO:0009987	cellular process	244	biological_process	Solyc01g090180.2;Solyc04g011670.2;Solyc04g054320.2;Solyc04g072460.2;Solyc06g074320.2;Solyc08g075940.2;Solyc08g083230.1;Solyc09g005610.2;Solyc10g031550.1;Solyc10g080410.1;Solyc11g068370.1;Solyc12g056860.1;Solyc12g096910.1;Solyc01g005000.2;Solyc04g025530.2;Solyc04g071140.2;Solyc07g052480.2;Solyc07g054280.1;Solyc08g006750.2;Solyc08g066220.2;Solyc08g066260.2;Solyc08g068600.2;Solyc08g068610.2;Solyc08g…
GO:0071840	cellular component organization or biogenesis	1	biological_process	Solyc06g076870.2
GO:0050896	response to stimulus	100	biological_process	Solyc01g006300.2;Solyc01g007950.2;Solyc01g105070.2;Solyc02g080530.2;Solyc02g083490.2;Solyc02g092580.2;Solyc04g080760.2;Solyc04g082460.2;Solyc05g046010.2;Solyc05g046020.2;Solyc06g050440.2;Solyc07g052510.2;Solyc08g068800.2;Solyc08g069040.2;Solyc09g072700.2;Solyc11g010120.1;Solyc12g094620.1;Solyc01g057000.2;Solyc01g094030.2;Solyc01g109710.2;Solyc01g111570.2;Solyc03g113950.2;Solyc03g113980.2;Solyc04g…
GO:0003824	catalytic activity	814	molecular_function	Solyc01g008670.2;Solyc01g080900.2;Solyc01g094100.2;Solyc01g094140.2;Solyc01g096280.1;Solyc01g096670.2;Solyc01g109150.2;Solyc02g065190.2;Solyc02g065220.2;Solyc02g065230.2;Solyc02g084570.2;Solyc02g084930.2;Solyc02g085360.2;Solyc02g089160.2;Solyc02g090290.2;Solyc02g090340.2;Solyc02g090350.2;Solyc02g094860.1;Solyc03g095310.2;Solyc03g111290.1;Solyc03g111990.2;Solyc03g112010.2;Solyc03g121510.2;Solyc03g…
GO:0008152	metabolic process	638	biological_process	Solyc06g073090.2;Solyc01g100270.2;Solyc08g077300.2;Solyc12g042390.1;Solyc01g094090.2;Solyc01g094220.2;Solyc01g094250.2;Solyc01g105350.1;Solyc01g105360.2;Solyc01g105850.2;Solyc01g105880.2;Solyc01g105890.2;Solyc01g107810.2;Solyc01g111880.2;Solyc02g066960.2;Solyc02g069800.1;Solyc02g078650.2;Solyc02g081350.2;Solyc02g081360.2;Solyc02g081370.2;Solyc02g081690.1;Solyc02g082870.2;Solyc02g082880.2;Solyc02g…
GO:0043226	organelle	72	cellular_component	Solyc01g111380.2;Solyc09g072590.2;Solyc04g048900.2;Solyc10g053910.1;Solyc12g005910.1;Solyc01g087990.2;Solyc01g090730.2;Solyc01g093960.2;Solyc01g097290.2;Solyc02g065730.1;Solyc02g071730.2;Solyc02g072060.1;Solyc02g077920.2;Solyc02g079180.1;Solyc02g081120.2;Solyc02g084630.2;Solyc02g089200.2;Solyc02g089210.2;Solyc02g089790.2;Solyc03g111710.2;Solyc03g114830.2;Solyc03g114840.2;Solyc04g005320.2;Solyc04g…
GO:0044425	membrane part	125	cellular_component	Solyc10g054420.1;Solyc01g005150.2;Solyc01g007360.2;Solyc01g007370.2;Solyc01g057770.2;Solyc01g073670.2;Solyc01g079150.2;Solyc01g096730.2;Solyc01g096740.2;Solyc01g100900.2;Solyc01g100910.2;Solyc01g100920.2;Solyc01g102520.2;Solyc01g111840.2;Solyc02g037550.2;Solyc02g063020.1;Solyc02g070660.2;Solyc02g071050.2;Solyc02g071060.2;Solyc02g071080.1;Solyc02g071090.2;Solyc02g077270.2;Solyc02g078450.2;Solyc02g…
GO:0051704	multi-organism process	1	biological_process	Solyc01g097280.2
GO:0032502	developmental process	13	biological_process	Solyc08g083230.1;Solyc01g010240.2;Solyc01g091010.2;Solyc03g044300.2;Solyc04g049800.2;Solyc05g012050.2;Solyc06g068570.2;Solyc06g075510.2;Solyc07g008180.2;Solyc07g018290.2;Solyc10g084340.1;Solyc11g072600.1;Solyc12g009580.1
GO:0005576	extracellular region	16	cellular_component	Solyc01g081060.2;Solyc01g099630.2;Solyc01g106650.2;Solyc02g091920.2;Solyc03g031800.2;Solyc03g093080.2;Solyc03g093110.2;Solyc03g093120.2;Solyc03g093130.2;Solyc04g008210.1;Solyc05g005680.2;Solyc09g008320.2;Solyc11g066270.1;Solyc12g017240.1;Solyc12g098610.1;Solyc06g074540.2
GO:0005085	guanyl-nucleotide exchange factor activity	1	molecular_function	Solyc12g007150.1
GO:0044699	single-organism process	194	biological_process	Solyc06g074540.2;Solyc03g007760.2;Solyc03g112590.2;Solyc08g081740.2;Solyc09g082790.2;Solyc12g041890.1;Solyc07g052320.2;Solyc07g064670.2;Solyc01g005920.2;Solyc01g073670.2;Solyc01g091840.2;Solyc01g096730.2;Solyc01g096740.2;Solyc01g111840.2;Solyc02g032100.2;Solyc02g032660.2;Solyc02g037550.2;Solyc02g063020.1;Solyc02g069210.2;Solyc02g077270.2;Solyc02g080480.2;Solyc02g081570.2;Solyc02g082410.2;Solyc02g…
GO:0016020	membrane	144	cellular_component	Solyc01g005920.2;Solyc01g006440.1;Solyc01g006720.2;Solyc01g007520.2;Solyc01g020130.2;Solyc01g057770.2;Solyc01g079150.2;Solyc01g096880.2;Solyc01g097430.2;Solyc01g100900.2;Solyc01g100910.2;Solyc01g100920.2;Solyc01g105450.2;Solyc02g032100.2;Solyc02g032660.2;Solyc02g036260.2;Solyc02g063140.2;Solyc02g069210.2;Solyc02g070280.2;Solyc02g080480.2;Solyc02g083510.2;Solyc02g086990.2;Solyc02g087280.2;Solyc03g…
GO:0030234	enzyme regulator activity	43	molecular_function	Solyc01g091050.2;Solyc01g099960.2;Solyc02g080210.2;Solyc02g080220.2;Solyc03g083360.2;Solyc05g047590.2;Solyc06g009190.2;Solyc06g084620.1;Solyc07g042390.1;Solyc12g009270.1;Solyc12g099190.1;Solyc12g099200.1;Solyc03g020010.1;Solyc03g098710.1;Solyc03g098720.2;Solyc03g098760.1;Solyc03g098780.1;Solyc03g098790.1;Solyc06g072220.1;Solyc11g022590.1;Solyc09g097850.1;Solyc05g005520.1;Solyc03g020030.2;Solyc03g…
GO:0044464	cell part	62	cellular_component	Solyc10g005100.2;Solyc04g048900.2;Solyc10g053910.1;Solyc12g005910.1;Solyc01g079180.2;Solyc01g081060.2;Solyc01g091050.2;Solyc01g099630.2;Solyc01g099960.2;Solyc01g106650.2;Solyc02g080210.2;Solyc02g080220.2;Solyc02g091920.2;Solyc03g031800.2;Solyc03g083360.2;Solyc03g093080.2;Solyc03g093110.2;Solyc03g093120.2;Solyc03g093130.2;Solyc04g008210.1;Solyc05g005680.2;Solyc05g047590.2;Solyc06g009190.2;Solyc06g…
GO:0005488	binding	704	molecular_function	Solyc01g005300.2;Solyc01g005760.2;Solyc01g005870.1;Solyc01g006540.2;Solyc01g006560.2;Solyc01g065740.2;Solyc01g066430.2;Solyc01g067010.2;Solyc01g081040.2;Solyc01g081540.2;Solyc01g086810.2;Solyc01g086920.2;Solyc01g088250.2;Solyc01g091590.2;Solyc01g094030.2;Solyc01g096750.1;Solyc01g099160.2;Solyc01g099180.2;Solyc01g099210.2;Solyc01g100120.2;Solyc01g102840.2;Solyc01g102850.1;Solyc01g105680.2;Solyc01g…
T15-d20 vs CKGORichmentBar
GO:0009055	electron carrier activity	12	molecular_function	Solyc01g067440.2;Solyc01g103920.2;Solyc02g088380.2;Solyc03g120860.2;Solyc06g008760.1;Solyc08g036570.1;Solyc09g074570.1;Solyc10g075160.1;Solyc11g012130.1;Solyc11g062350.1;Solyc11g071620.1;Solyc03g043850.2
GO:0030234	enzyme regulator activity	37	molecular_function	Solyc01g091050.2;Solyc01g099960.2;Solyc02g080220.2;Solyc03g083360.2;Solyc05g047590.2;Solyc06g009190.2;Solyc06g051960.2;Solyc07g042390.1;Solyc07g064180.2;Solyc11g006750.1;Solyc12g009270.1;Solyc12g099200.1;Solyc03g020010.1;Solyc03g098710.1;Solyc03g098780.1;Solyc03g098790.1;Solyc11g022590.1;Solyc09g097850.1;Solyc03g044480.2;Solyc03g020030.2;Solyc03g020040.2;Solyc03g020050.2;Solyc03g020070.2;Solyc06g…
GO:0005198	structural molecule activity	4	molecular_function	Solyc07g054180.2;Solyc09g014450.2;Solyc03g119470.1;Solyc09g098510.2
GO:0044699	single-organism process	150	biological_process	Solyc06g074540.2;Solyc03g007760.2;Solyc03g112590.2;Solyc09g082790.2;Solyc12g041890.1;Solyc07g064670.2;Solyc02g032660.2;Solyc02g080480.2;Solyc03g025190.2;Solyc03g034400.2;Solyc04g007540.1;Solyc04g074850.2;Solyc04g076950.2;Solyc05g013450.2;Solyc07g008410.2;Solyc08g079730.1;Solyc10g007100.2;Solyc10g054110.1;Solyc11g010380.1;Solyc12g019320.1;Solyc01g073670.2;Solyc01g091840.2;Solyc01g096730.2;Solyc01g…
GO:0032991	macromolecular complex	9	cellular_component	Solyc01g100120.2;Solyc06g009780.2;Solyc01g081540.2;Solyc11g006220.1;Solyc05g054880.2;Solyc03g119470.1;Solyc04g081490.2;Solyc12g089310.1;Solyc12g041890.1
GO:0051179	localization	53	biological_process	Solyc07g054180.2;Solyc09g014450.2;Solyc10g053910.1;Solyc01g006440.1;Solyc01g096880.2;Solyc02g083510.2;Solyc02g087280.2;Solyc02g087410.2;Solyc03g113040.2;Solyc03g113060.2;Solyc03g114030.2;Solyc03g120470.2;Solyc03g120550.2;Solyc03g120570.2;Solyc04g079520.2;Solyc05g005920.2;Solyc05g005970.2;Solyc05g005980.2;Solyc05g006010.2;Solyc05g009500.2;Solyc05g012240.1;Solyc06g009290.2;Solyc06g011350.2;Solyc06g…
GO:0000988	protein binding transcription factor activity	4	molecular_function	Solyc03g111710.2;Solyc06g071820.2;Solyc06g071830.2;Solyc06g074350.2
GO:0044425	membrane part	95	cellular_component	Solyc01g005150.2;Solyc01g073670.2;Solyc01g079150.2;Solyc01g096730.2;Solyc01g096740.2;Solyc01g100900.2;Solyc01g100910.2;Solyc01g100920.2;Solyc01g104210.2;Solyc01g111840.2;Solyc02g063020.1;Solyc02g071060.2;Solyc02g071090.2;Solyc02g077270.2;Solyc02g078450.2;Solyc02g082410.2;Solyc02g082450.2;Solyc02g085400.2;Solyc02g085760.2;Solyc02g087280.2;Solyc02g087410.2;Solyc02g087660.2;Solyc02g088230.2;Solyc02g…
GO:0005215	transporter activity	106	molecular_function	Solyc01g006440.1;Solyc01g096880.2;Solyc02g071060.2;Solyc02g071090.2;Solyc02g083510.2;Solyc02g087280.2;Solyc03g005820.2;Solyc03g113040.2;Solyc03g113060.2;Solyc03g114030.2;Solyc03g120470.2;Solyc03g120550.2;Solyc03g120570.2;Solyc04g079520.2;Solyc05g005920.2;Solyc05g005970.2;Solyc05g005980.2;Solyc05g006010.2;Solyc05g009500.2;Solyc06g011350.2;Solyc06g050250.1;Solyc06g050900.2;Solyc06g071570.2;Solyc06g…
GO:0060089	molecular transducer activity	5	molecular_function	Solyc02g083680.1;Solyc06g053710.2;Solyc09g089610.2;Solyc06g063180.1;Solyc06g063190.2
GO:0050896	response to stimulus	64	biological_process	Solyc01g109710.2;Solyc01g111570.2;Solyc02g084840.2;Solyc02g084850.2;Solyc03g007890.2;Solyc03g113950.2;Solyc06g009140.2;Solyc06g036290.2;Solyc09g075210.2;Solyc02g080530.2;Solyc02g083490.2;Solyc03g111720.2;Solyc04g082460.2;Solyc05g046010.2;Solyc05g046020.2;Solyc07g052510.2;Solyc08g068800.2;Solyc09g072700.2;Solyc11g010120.1;Solyc12g094620.1;Solyc10g005100.2;Solyc04g005700.2;Solyc04g007010.2;Solyc04g…
GO:0071840	cellular component organization or biogenesis	1	biological_process	Solyc06g076870.2
GO:0051704	multi-organism process	1	biological_process	Solyc01g097280.2
GO:0032502	developmental process	12	biological_process	Solyc08g083230.1;Solyc01g010240.2;Solyc01g091010.2;Solyc03g044300.2;Solyc04g049800.2;Solyc05g012050.2;Solyc06g068570.2;Solyc06g075510.2;Solyc07g008180.2;Solyc07g018290.2;Solyc11g072600.1;Solyc12g009580.1
GO:0065007	biological regulation	139	biological_process	Solyc01g009860.2;Solyc01g067540.1;Solyc01g079260.2;Solyc01g087990.2;Solyc01g090300.2;Solyc01g093960.2;Solyc01g094490.2;Solyc01g095630.2;Solyc01g104650.2;Solyc01g104900.2;Solyc01g106040.2;Solyc02g067230.2;Solyc02g071730.2;Solyc02g072060.1;Solyc02g078620.1;Solyc02g079180.1;Solyc02g081120.2;Solyc02g081270.2;Solyc02g084630.2;Solyc02g086930.2;Solyc02g087840.2;Solyc02g088180.2;Solyc02g089200.2;Solyc02g…
GO:0043226	organelle	58	cellular_component	Solyc09g072590.2;Solyc04g048900.2;Solyc10g053910.1;Solyc01g087990.2;Solyc01g090730.2;Solyc01g093960.2;Solyc02g071730.2;Solyc02g072060.1;Solyc02g077920.2;Solyc02g079180.1;Solyc02g081120.2;Solyc02g084630.2;Solyc02g089200.2;Solyc02g089210.2;Solyc03g019710.2;Solyc03g044480.2;Solyc03g111710.2;Solyc03g114830.2;Solyc03g114840.2;Solyc04g005320.2;Solyc04g045560.2;Solyc04g071520.2;Solyc04g081000.2;Solyc04g…
GO:0005576	extracellular region	7	cellular_component	Solyc06g074540.2;Solyc01g081060.2;Solyc01g106650.2;Solyc02g091920.2;Solyc04g008210.1;Solyc09g008320.2;Solyc09g092520.2
GO:0001071	nucleic acid binding transcription factor activity	76	molecular_function	Solyc01g067540.1;Solyc01g079260.2;Solyc01g087990.2;Solyc01g090300.2;Solyc01g093960.2;Solyc01g095630.2;Solyc01g104650.2;Solyc01g106040.2;Solyc02g071730.2;Solyc02g072060.1;Solyc02g079180.1;Solyc02g084630.2;Solyc02g086930.2;Solyc02g087840.2;Solyc02g089200.2;Solyc02g089210.2;Solyc02g089420.1;Solyc03g019710.2;Solyc03g026280.2;Solyc03g044300.2;Solyc03g046440.1;Solyc03g093610.1;Solyc03g114830.2;Solyc03g…
GO:0016020	membrane	107	cellular_component	Solyc01g006440.1;Solyc01g006720.2;Solyc01g020130.2;Solyc01g079150.2;Solyc01g096880.2;Solyc01g100900.2;Solyc01g100910.2;Solyc01g100920.2;Solyc01g105450.2;Solyc02g032100.2;Solyc02g032660.2;Solyc02g036260.2;Solyc02g069210.2;Solyc02g080480.2;Solyc02g081030.2;Solyc02g083510.2;Solyc02g087280.2;Solyc03g005450.2;Solyc03g005480.2;Solyc03g005770.1;Solyc03g025190.2;Solyc03g034400.2;Solyc03g045070.1;Solyc03g…
GO:0044422	organelle part	11	cellular_component	Solyc03g113210.2;Solyc03g043850.2;Solyc08g007200.2;Solyc08g007390.2;Solyc12g041890.1;Solyc07g054180.2;Solyc09g014450.2;Solyc04g081490.2;Solyc12g089310.1;Solyc01g081540.2;Solyc11g006220.1
GO:0040007	growth	4	biological_process	Solyc02g065770.2;Solyc02g089130.2;Solyc03g114890.2;Solyc03g114910.2
GO:0009987	cellular process	178	biological_process	Solyc01g090180.2;Solyc04g011670.2;Solyc04g054320.2;Solyc04g071520.2;Solyc04g072460.2;Solyc06g074320.2;Solyc08g075940.2;Solyc08g083230.1;Solyc10g080410.1;Solyc12g056860.1;Solyc01g005000.2;Solyc04g071140.2;Solyc07g052480.2;Solyc07g054280.1;Solyc08g066220.2;Solyc08g066260.2;Solyc08g068670.2;Solyc11g011920.1;Solyc06g054670.1;Solyc06g059710.2;Solyc10g005100.2;Solyc01g080460.2;Solyc01g098440.1;Solyc01g…
GO:0005488	binding	552	molecular_function	Solyc01g005300.2;Solyc01g005870.1;Solyc01g006540.2;Solyc01g006560.2;Solyc01g066430.2;Solyc01g068250.2;Solyc01g081040.2;Solyc01g081540.2;Solyc01g086810.2;Solyc01g086920.2;Solyc01g088250.2;Solyc01g096750.1;Solyc01g099180.2;Solyc01g099210.2;Solyc01g100120.2;Solyc01g102850.1;Solyc01g105680.2;Solyc01g106040.2;Solyc02g031790.1;Solyc02g061850.2;Solyc02g064720.2;Solyc02g069270.2;Solyc02g069280.2;Solyc02g…
GO:0044421	extracellular region part	1	cellular_component	Solyc04g079480.2
GO:0008152	metabolic process	478	biological_process	Solyc08g077300.2;Solyc12g042390.1;Solyc01g094090.2;Solyc01g094250.2;Solyc01g095750.2;Solyc01g105350.1;Solyc01g105880.2;Solyc01g106000.2;Solyc01g111880.2;Solyc02g066960.2;Solyc02g078650.2;Solyc02g081360.2;Solyc02g081370.2;Solyc02g081690.1;Solyc02g082910.2;Solyc03g025720.2;Solyc03g078710.1;Solyc03g114710.2;Solyc03g117870.2;Solyc03g118750.2;Solyc03g121420.2;Solyc04g014730.2;Solyc04g016220.2;Solyc04g…
GO:0016209	antioxidant activity	11	molecular_function	Solyc02g080530.2;Solyc02g083490.2;Solyc05g046010.2;Solyc05g046020.2;Solyc06g068680.2;Solyc07g052510.2;Solyc09g072700.2;Solyc11g010120.1;Solyc08g068800.2;Solyc04g082460.2;Solyc12g094620.1
GO:0044464	cell part	34	cellular_component	Solyc10g005100.2;Solyc04g048900.2;Solyc10g053910.1;Solyc01g079180.2;Solyc01g081060.2;Solyc01g091050.2;Solyc01g099960.2;Solyc01g106650.2;Solyc02g080220.2;Solyc02g091920.2;Solyc03g083360.2;Solyc04g008210.1;Solyc05g047590.2;Solyc06g009190.2;Solyc06g051960.2;Solyc07g043240.2;Solyc07g064180.2;Solyc09g008320.2;Solyc09g092520.2;Solyc12g008530.1;Solyc10g005400.2;Solyc10g079840.1;Solyc12g008650.1;Solyc11g…
GO:0003824	catalytic activity	637	molecular_function	Solyc01g008670.2;Solyc01g080900.2;Solyc01g094100.2;Solyc01g096670.2;Solyc01g109150.2;Solyc02g065190.2;Solyc02g065220.2;Solyc02g084570.2;Solyc02g089160.2;Solyc02g090290.2;Solyc02g090350.2;Solyc03g095310.2;Solyc03g111290.1;Solyc03g111990.2;Solyc03g112010.2;Solyc03g121510.2;Solyc03g122360.2;Solyc04g007940.2;Solyc04g011690.2;Solyc04g071150.2;Solyc04g071820.2;Solyc04g078900.2;Solyc04g080650.2;Solyc05g…
T20-d20 vs CK GORichmentBar
GO:0005488	binding	543	molecular_function	Solyc01g005300.2;Solyc01g005870.1;Solyc01g006540.2;Solyc01g006560.2;Solyc01g010970.2;Solyc01g066430.2;Solyc01g067010.2;Solyc01g081540.2;Solyc01g086810.2;Solyc01g088250.2;Solyc01g091590.2;Solyc01g096750.1;Solyc01g099160.2;Solyc01g099180.2;Solyc01g099210.2;Solyc01g100000.2;Solyc01g100120.2;Solyc01g102850.1;Solyc01g105680.2;Solyc02g031790.1;Solyc02g063360.2;Solyc02g064720.2;Solyc02g069270.2;Solyc02g…
GO:0016020	membrane	96	cellular_component	Solyc01g005920.2;Solyc01g006440.1;Solyc01g006720.2;Solyc01g020130.2;Solyc01g020150.2;Solyc01g066850.2;Solyc01g079150.2;Solyc01g096880.2;Solyc01g097430.2;Solyc01g100900.2;Solyc01g100910.2;Solyc01g100920.2;Solyc01g105450.2;Solyc02g032660.2;Solyc02g069210.2;Solyc02g080480.2;Solyc02g083510.2;Solyc02g086990.2;Solyc02g087280.2;Solyc03g005480.2;Solyc03g005770.1;Solyc03g005780.1;Solyc03g007690.1;Solyc03g…
GO:0016209	antioxidant activity	12	molecular_function	Solyc01g006300.2;Solyc01g007950.2;Solyc02g083490.2;Solyc05g046020.2;Solyc06g050440.2;Solyc06g068680.2;Solyc07g052510.2;Solyc09g072700.2;Solyc11g010120.1;Solyc08g068800.2;Solyc04g082460.2;Solyc12g094620.1
GO:0045735	nutrient reservoir activity	1	molecular_function	Solyc01g088300.2
GO:0044425	membrane part	93	cellular_component	Solyc08g067840.2;Solyc01g007370.2;Solyc01g066850.2;Solyc01g073670.2;Solyc01g079150.2;Solyc01g096740.2;Solyc01g100900.2;Solyc01g100910.2;Solyc01g100920.2;Solyc01g104210.2;Solyc01g111840.2;Solyc02g037550.2;Solyc02g063020.1;Solyc02g071050.2;Solyc02g071060.2;Solyc02g071090.2;Solyc02g077270.2;Solyc02g078450.2;Solyc02g082080.1;Solyc02g082410.2;Solyc02g082450.2;Solyc02g085400.2;Solyc02g085760.2;Solyc02g…
GO:0044464	cell part	38	cellular_component	Solyc10g005100.2;Solyc04g048900.2;Solyc06g068700.2;Solyc01g079180.2;Solyc01g081060.2;Solyc01g091050.2;Solyc02g080220.2;Solyc02g091920.2;Solyc03g031800.2;Solyc03g083360.2;Solyc03g093130.2;Solyc04g008210.1;Solyc06g009190.2;Solyc07g043240.2;Solyc07g056000.2;Solyc09g008320.2;Solyc09g092520.2;Solyc11g005770.1;Solyc11g066270.1;Solyc12g008530.1;Solyc12g011030.1;Solyc01g007430.2;Solyc04g064920.2;Solyc10g…
GO:0005085	guanyl-nucleotide exchange factor activity	1	molecular_function	Solyc12g007150.1
GO:0000988	protein binding transcription factor activity	5	molecular_function	Solyc03g111710.2;Solyc06g071820.2;Solyc06g071830.2;Solyc06g074350.2;Solyc09g009560.1
GO:0032502	developmental process	11	biological_process	Solyc08g079800.2;Solyc08g083230.1;Solyc01g010240.2;Solyc01g091010.2;Solyc03g044300.2;Solyc04g049800.2;Solyc05g012050.2;Solyc06g068570.2;Solyc06g075510.2;Solyc07g008180.2;Solyc12g009580.1
GO:0043226	organelle	54	cellular_component	Solyc09g072590.2;Solyc04g048900.2;Solyc06g068700.2;Solyc01g087990.2;Solyc01g090730.2;Solyc01g093960.2;Solyc02g071730.2;Solyc02g072060.1;Solyc02g077920.2;Solyc02g081120.2;Solyc02g084630.2;Solyc02g089200.2;Solyc02g089210.2;Solyc03g006830.2;Solyc03g111710.2;Solyc03g114830.2;Solyc03g114840.2;Solyc04g005320.2;Solyc04g071520.2;Solyc04g076280.2;Solyc04g081000.2;Solyc04g081240.2;Solyc05g015750.2;Solyc05g…
GO:0005215	transporter activity	98	molecular_function	Solyc01g066850.2;Solyc01g100900.2;Solyc01g100910.2;Solyc01g100920.2;Solyc02g082410.2;Solyc03g005480.2;Solyc04g071430.1;Solyc05g005870.2;Solyc07g063930.2;Solyc09g010360.2;Solyc10g078270.1;Solyc11g012450.1;Solyc11g012930.1;Solyc12g035400.1;Solyc12g099580.1;Solyc01g006440.1;Solyc01g096880.2;Solyc02g071050.2;Solyc02g071060.2;Solyc02g071090.2;Solyc02g083510.2;Solyc02g087280.2;Solyc03g005820.2;Solyc03g…
GO:0044421	extracellular region part	1	cellular_component	Solyc04g079480.2
GO:0065007	biological regulation	141	biological_process	Solyc01g009860.2;Solyc01g067540.1;Solyc01g079260.2;Solyc01g087990.2;Solyc01g090300.2;Solyc01g090340.2;Solyc01g093960.2;Solyc01g095630.2;Solyc01g104650.2;Solyc01g104900.2;Solyc02g067230.2;Solyc02g071730.2;Solyc02g072060.1;Solyc02g078620.1;Solyc02g081120.2;Solyc02g084630.2;Solyc02g088180.2;Solyc02g088340.2;Solyc02g089200.2;Solyc02g089210.2;Solyc02g089420.1;Solyc02g090770.1;Solyc03g006320.1;Solyc03g…
GO:0044699	single-organism process	132	biological_process	Solyc06g074540.2;Solyc03g007760.2;Solyc03g112590.2;Solyc08g081740.2;Solyc07g064670.2;Solyc01g005920.2;Solyc01g073670.2;Solyc01g096740.2;Solyc01g111840.2;Solyc02g032660.2;Solyc02g037550.2;Solyc02g063020.1;Solyc02g069210.2;Solyc02g077270.2;Solyc02g080480.2;Solyc02g081570.2;Solyc02g082410.2;Solyc02g082450.2;Solyc02g083740.1;Solyc02g086990.2;Solyc02g087280.2;Solyc02g087660.2;Solyc03g025190.2;Solyc03g…
GO:0050896	response to stimulus	66	biological_process	Solyc01g006300.2;Solyc01g007950.2;Solyc02g083490.2;Solyc04g082460.2;Solyc05g046020.2;Solyc06g050440.2;Solyc07g052510.2;Solyc08g068800.2;Solyc09g072700.2;Solyc11g010120.1;Solyc12g094620.1;Solyc01g109710.2;Solyc01g111570.2;Solyc02g084840.2;Solyc02g084850.2;Solyc03g113950.2;Solyc03g113970.2;Solyc04g071610.2;Solyc06g009050.2;Solyc06g009140.2;Solyc06g043250.2;Solyc09g011660.2;Solyc10g005100.2;Solyc04g…
GO:0001071	nucleic acid binding transcription factor activity	84	molecular_function	Solyc01g067540.1;Solyc01g079260.2;Solyc01g087990.2;Solyc01g090300.2;Solyc01g090340.2;Solyc01g093960.2;Solyc01g095630.2;Solyc01g104650.2;Solyc02g071730.2;Solyc02g072060.1;Solyc02g084630.2;Solyc02g088340.2;Solyc02g089200.2;Solyc02g089210.2;Solyc02g089420.1;Solyc02g090770.1;Solyc03g006320.1;Solyc03g006830.2;Solyc03g026280.2;Solyc03g044300.2;Solyc03g046440.1;Solyc03g093540.1;Solyc03g093550.1;Solyc03g…
GO:0008152	metabolic process	483	biological_process	Solyc01g094090.2;Solyc01g094240.2;Solyc01g094250.2;Solyc01g105350.1;Solyc01g105850.2;Solyc01g106000.2;Solyc01g107820.2;Solyc01g111880.2;Solyc02g063000.2;Solyc02g081360.2;Solyc02g081370.2;Solyc02g081690.1;Solyc02g082870.2;Solyc02g082880.2;Solyc02g082910.2;Solyc02g088750.1;Solyc03g025720.2;Solyc03g078690.2;Solyc03g114710.2;Solyc03g117870.2;Solyc03g121420.2;Solyc04g014730.2;Solyc04g016220.2;Solyc04g…
GO:0005198	structural molecule activity	2	molecular_function	Solyc07g054180.2;Solyc09g098510.2
GO:0003824	catalytic activity	639	molecular_function	Solyc01g008670.2;Solyc01g080900.2;Solyc01g094100.2;Solyc01g094140.2;Solyc01g096670.2;Solyc01g109150.2;Solyc02g065190.2;Solyc02g065220.2;Solyc02g084570.2;Solyc02g089160.2;Solyc02g090290.2;Solyc02g090350.2;Solyc02g092250.2;Solyc03g095310.2;Solyc03g111290.1;Solyc03g111990.2;Solyc03g121510.2;Solyc03g122360.2;Solyc04g007940.2;Solyc04g050620.2;Solyc04g071150.2;Solyc04g071820.2;Solyc04g078900.2;Solyc04g…
GO:0005576	extracellular region	11	cellular_component	Solyc01g081060.2;Solyc02g091920.2;Solyc03g031800.2;Solyc03g093130.2;Solyc04g008210.1;Solyc07g056000.2;Solyc09g008320.2;Solyc09g092520.2;Solyc11g066270.1;Solyc12g011030.1;Solyc06g074540.2
GO:0071840	cellular component organization or biogenesis	1	biological_process	Solyc06g076870.2
GO:0032991	macromolecular complex	6	cellular_component	Solyc01g100120.2;Solyc01g081540.2;Solyc11g006220.1;Solyc04g081490.2;Solyc12g089310.1;Solyc01g007430.2
GO:0060089	molecular transducer activity	3	molecular_function	Solyc06g053710.2;Solyc08g068960.2;Solyc09g089610.2
GO:0044422	organelle part	7	cellular_component	Solyc03g113210.2;Solyc02g093330.2;Solyc07g054180.2;Solyc04g081490.2;Solyc12g089310.1;Solyc01g081540.2;Solyc11g006220.1
GO:0030234	enzyme regulator activity	32	molecular_function	Solyc01g088590.2;Solyc01g091050.2;Solyc02g080220.2;Solyc03g083360.2;Solyc03g083770.1;Solyc06g009190.2;Solyc07g042390.1;Solyc11g005770.1;Solyc12g009270.1;Solyc12g099190.1;Solyc12g099200.1;Solyc03g020010.1;Solyc03g098710.1;Solyc03g098780.1;Solyc03g098790.1;Solyc11g022590.1;Solyc03g020030.2;Solyc03g020040.2;Solyc03g020050.2;Solyc03g020070.2;Solyc06g069400.2;Solyc09g083440.2;Solyc09g084440.2;Solyc09g…
GO:0009987	cellular process	180	biological_process	Solyc01g090180.2;Solyc01g007560.2;Solyc04g011670.2;Solyc04g054320.2;Solyc04g071520.2;Solyc04g072460.2;Solyc06g074320.2;Solyc08g075940.2;Solyc08g079800.2;Solyc08g083230.1;Solyc10g080410.1;Solyc12g056860.1;Solyc04g071140.2;Solyc07g052480.2;Solyc07g054280.1;Solyc08g066220.2;Solyc08g066260.2;Solyc08g068600.2;Solyc08g068670.2;Solyc11g011920.1;Solyc06g054670.1;Solyc06g059710.2;Solyc08g068390.2;Solyc10g…
GO:0009055	electron carrier activity	15	molecular_function	Solyc01g009910.1;Solyc01g067440.2;Solyc01g103920.2;Solyc02g094050.2;Solyc03g117560.2;Solyc03g120860.2;Solyc06g008760.1;Solyc07g008110.2;Solyc09g074570.1;Solyc10g075160.1;Solyc11g006910.1;Solyc11g012130.1;Solyc11g042420.1;Solyc11g062350.1;Solyc11g071620.1
GO:0051179	localization	48	biological_process	Solyc07g054180.2;Solyc01g005920.2;Solyc01g006440.1;Solyc01g096880.2;Solyc02g083510.2;Solyc02g087280.2;Solyc02g093330.2;Solyc03g114030.2;Solyc03g120470.2;Solyc03g120570.2;Solyc04g079520.2;Solyc05g005920.2;Solyc05g005970.2;Solyc05g005980.2;Solyc05g009500.2;Solyc05g012240.1;Solyc06g009290.2;Solyc06g011350.2;Solyc06g050900.2;Solyc06g060760.2;Solyc06g071090.1;Solyc06g071570.2;Solyc06g075440.1;Solyc06g…
GO:0040007	growth	3	biological_process	Solyc02g089130.2;Solyc03g114890.2;Solyc03g114910.2
