# Supplementary material for: Low Overnight Temperature-Induced Gibberellin Accumulation Increases Locule Number in Tomato
Source: Int J Mol Sci. 2019 Jun 21;20(12):3042. doi: 10.3390/ijms20123042 (PMC6627202; doi:10.3390/ijms20123042)
Supplement: Supplementary file 1 [file ijms-20-03042-s001.zip › Supplemental Table S4.xlsx]

## Sheet: sheet1
Supplemental Table S4 KEGG pathway enrichment analysis of the DEGs in different treatments.
Pathway ID	Pathway	DEGs with pathway annotation (25)	All genes with pathway annotation (6775)	Pvalue	Qvalue	Genelist	KOlist	Pathwaylink
T10-d10 vs CK_DE_significant_path
ko00942	Anthocyanin biosynthesis	1(4.00%)	3(0.04%)	3.91e-05	0.000665247	Solyc09g092500.1,	K12338,	http://www.kegg.jp/kegg-bin/show_pathway?scale=1.0&query=&map=ko00942&use=reference&multi_query=K12338+red%0D%0A
ko00460	Cyanoamino acid metabolism	3(12.00%)	50(0.74%)	2.96e-05	0.000665247	Solyc12g040640.1,Solyc10g045240.1,Solyc06g073750.2,	K05350,K01188,K05349,	http://www.kegg.jp/kegg-bin/show_pathway?scale=1.0&query=&map=ko00460&use=reference&multi_query=K05350+blue%0D%0AK01188+blue%0D%0AK05349+red%0D%0A
ko00500	Starch and sucrose metabolism	4(16.00%)	278(4.10%)	0.00303	0.0171792	Solyc12g040640.1,Solyc10g045240.1,Solyc06g073750.2,Solyc04g072920.2,	K05350,K01188,K05349,K01087,	http://www.kegg.jp/kegg-bin/show_pathway?scale=1.0&query=&map=ko00500&use=reference&multi_query=K05350+blue%0D%0AK01188+blue%0D%0AK05349+red%0D%0AK01087+blue%0D%0A
ko00941	Flavonoid biosynthesis	1(4.00%)	61(0.90%)	0.0209	0.0418893	Solyc01g107910.2,	K00588,	http://www.kegg.jp/kegg-bin/show_pathway?scale=1.0&query=&map=ko00941&use=reference&multi_query=K00588+blue%0D%0A
ko04712	Circadian rhythm - plant	1(4.00%)	51(0.75%)	0.0149	0.0317132	Solyc03g115770.2,	K12127,	http://www.kegg.jp/kegg-bin/show_pathway?scale=1.0&query=&map=ko04712&use=reference&multi_query=K12127+red%0D%0A
ko00940	Phenylpropanoid biosynthesis	5(20.00%)	240(3.54%)	0.000186	0.0021135	Solyc12g040640.1,Solyc05g046020.2,Solyc10g045240.1,Solyc01g107910.2,Solyc06g073750.2,	K05350,K00430,K01188,K00588,K05349,	http://www.kegg.jp/kegg-bin/show_pathway?scale=1.0&query=&map=ko00940&use=reference&multi_query=K05350+blue%0D%0AK00430+red%0D%0AK01188+blue%0D%0AK00588+blue%0D%0AK05349+red%0D%0A
ko04380	Osteoclast differentiation	1(4.00%)	36(0.53%)	0.00763	0.0235751	Solyc03g098010.2,	K14379,	http://www.kegg.jp/kegg-bin/show_pathway?scale=1.0&query=&map=ko04380&use=reference&multi_query=K14379+blue%0D%0A
ko00904	Diterpenoid biosynthesis	1(4.00%)	43(0.63%)	0.0108	0.0261349	Solyc02g080120.1,	K04125,	http://www.kegg.jp/kegg-bin/show_pathway?scale=1.0&query=&map=ko00904&use=reference&multi_query=K04125+blue%0D%0A
ko00270	Cysteine and methionine metabolism	2(8.00%)	99(1.46%)	0.00551	0.0234287	Solyc07g049550.2,Solyc02g091990.2,	K05933,K01762,	http://www.kegg.jp/kegg-bin/show_pathway?scale=1.0&query=&map=ko00270&use=reference&multi_query=K05933+red%0D%0AK01762+red%0D%0A
ko00910	Nitrogen metabolism	1(4.00%)	36(0.53%)	0.00763	0.0235751	Solyc02g086820.2,	K01673,	http://www.kegg.jp/kegg-bin/show_pathway?scale=1.0&query=&map=ko00910&use=reference&multi_query=K01673+blue%0D%0A
ko01210	2-Oxocarboxylic acid metabolism	1(4.00%)	66(0.97%)	0.0243	0.0458552	Solyc09g090900.2,	K01703,	http://www.kegg.jp/kegg-bin/show_pathway?scale=1.0&query=&map=ko01210&use=reference&multi_query=K01703+red%0D%0A
ko00660	C5-Branched dibasic acid metabolism	1(4.00%)	10(0.15%)	0.000578	0.00491087	Solyc09g090900.2,	K01703,	http://www.kegg.jp/kegg-bin/show_pathway?scale=1.0&query=&map=ko00660&use=reference&multi_query=K01703+red%0D%0A
ko00196	Photosynthesis - antenna proteins	1(4.00%)	34(0.50%)	0.00682	0.0235751	Solyc12g006140.1,	K08913,	http://www.kegg.jp/kegg-bin/show_pathway?scale=1.0&query=&map=ko00196&use=reference&multi_query=K08913+blue%0D%0A
ko00906	Carotenoid biosynthesis	1(4.00%)	39(0.58%)	0.00891	0.0244763	Solyc04g078900.2,	K09843,	http://www.kegg.jp/kegg-bin/show_pathway?scale=1.0&query=&map=ko00906&use=reference&multi_query=K09843+red%0D%0A
ko05323	Rheumatoid arthritis	1(4.00%)	40(0.59%)	0.00936	0.0244763	Solyc03g098010.2,	K14379,	http://www.kegg.jp/kegg-bin/show_pathway?scale=1.0&query=&map=ko05323&use=reference&multi_query=K14379+blue%0D%0A
ko00945	Stilbenoid, diarylheptanoid and gingerol biosynthesis	1(4.00%)	47(0.69%)	0.0128	0.0289393	Solyc01g107910.2,	K00588,	http://www.kegg.jp/kegg-bin/show_pathway?scale=1.0&query=&map=ko00945&use=reference&multi_query=K00588+blue%0D%0A
ko00740	Riboflavin metabolism	1(4.00%)	12(0.18%)	0.000844	0.00573607	Solyc03g098010.2,	K14379,	http://www.kegg.jp/kegg-bin/show_pathway?scale=1.0&query=&map=ko00740&use=reference&multi_query=K14379+blue%0D%0A
ko00290	Valine, leucine and isoleucine biosynthesis	1(4.00%)	29(0.43%)	0.00499	0.0234287	Solyc09g090900.2,	K01703,	http://www.kegg.jp/kegg-bin/show_pathway?scale=1.0&query=&map=ko00290&use=reference&multi_query=K01703+red%0D%0A
T15-d10 vs CK _DE_significant_path
ko00270	Cysteine and methionine metabolism	3(6.52%)	99(1.46%)	0.00438	0.0162511	Solyc07g049550.2,Solyc08g083110.2,Solyc02g091990.2,	K05933,K01761,K01762,	http://www.kegg.jp/kegg-bin/show_pathway?scale=1.0&query=&map=ko00270&use=reference&multi_query=K05933+red%0D%0AK01761+red%0D%0AK01762+red%0D%0A
ko00140	Steroid hormone biosynthesis	1(2.17%)	9(0.13%)	0.00158	0.0123993	Solyc03g078780.1,	K00699,	http://www.kegg.jp/kegg-bin/show_pathway?scale=1.0&query=&map=ko00140&use=reference&multi_query=K00699+blue%0D%0A
ko00830	Retinol metabolism	1(2.17%)	16(0.24%)	0.00509	0.0172256	Solyc03g078780.1,	K00699,	http://www.kegg.jp/kegg-bin/show_pathway?scale=1.0&query=&map=ko00830&use=reference&multi_query=K00699+blue%0D%0A
ko00520	Amino sugar and nucleotide sugar metabolism	3(6.52%)	148(2.18%)	0.0175	0.0396409	Solyc10g055810.1,Solyc10g055800.1,Solyc07g005090.2,	K01183,	http://www.kegg.jp/kegg-bin/show_pathway?scale=1.0&query=&map=ko00520&use=reference&multi_query=K01183+blue%0D%0A
ko00740	Riboflavin metabolism	1(2.17%)	12(0.18%)	0.00285	0.0123993	Solyc03g098010.2,	K14379,	http://www.kegg.jp/kegg-bin/show_pathway?scale=1.0&query=&map=ko00740&use=reference&multi_query=K14379+blue%0D%0A
ko00950	Isoquinoline alkaloid biosynthesis	1(2.17%)	33(0.49%)	0.0208	0.0433377	Solyc08g074680.2,	K00422,	http://www.kegg.jp/kegg-bin/show_pathway?scale=1.0&query=&map=ko00950&use=reference&multi_query=K00422+red%0D%0A
ko00710	Carbon fixation in photosynthetic organisms	3(6.52%)	97(1.43%)	0.00407	0.0162511	Solyc02g085950.2,Solyc09g011810.2,Solyc12g094640.1,	K01602,K03841,K05298,	http://www.kegg.jp/kegg-bin/show_pathway?scale=1.0&query=&map=ko00710&use=reference&multi_query=K01602+blue%0D%0AK03841+blue%0D%0AK05298+blue%0D%0A
ko00450	Selenocompound metabolism	1(2.17%)	18(0.27%)	0.00644	0.0186028	Solyc08g083110.2,	K01761,	http://www.kegg.jp/kegg-bin/show_pathway?scale=1.0&query=&map=ko00450&use=reference&multi_query=K01761+red%0D%0A
ko00982	Drug metabolism - cytochrome P450	3(6.52%)	88(1.30%)	0.00286	0.0123993	Solyc09g011580.2,Solyc09g011560.2,Solyc03g078780.1,	K00799,K00699,	http://www.kegg.jp/kegg-bin/show_pathway?scale=1.0&query=&map=ko00982&use=reference&multi_query=K00799+green%0D%0AK00699+blue%0D%0A
ko00904	Diterpenoid biosynthesis	4(8.70%)	43(0.63%)	9.17e-06	0.00047667	Solyc02g080120.1,Solyc03g006880.2,Solyc06g084240.1,Solyc07g061730.2,	K04125,K05282,K04120,	http://www.kegg.jp/kegg-bin/show_pathway?scale=1.0&query=&map=ko00904&use=reference&multi_query=K04125+green%0D%0AK05282+blue%0D%0AK04120+blue%0D%0A
ko00910	Nitrogen metabolism	2(4.35%)	36(0.53%)	0.00179	0.0123993	Solyc02g086820.2,Solyc05g005490.2,	K01673,	http://www.kegg.jp/kegg-bin/show_pathway?scale=1.0&query=&map=ko00910&use=reference&multi_query=K01673+blue%0D%0A
ko00906	Carotenoid biosynthesis	2(4.35%)	39(0.58%)	0.00226	0.0123993	Solyc04g078900.2,Solyc12g056600.2,	K09843,K09841,	http://www.kegg.jp/kegg-bin/show_pathway?scale=1.0&query=&map=ko00906&use=reference&multi_query=K09843+red%0D%0AK09841+red%0D%0A
ko00908	Zeatin biosynthesis	2(4.35%)	78(1.15%)	0.0156	0.0385229	Solyc10g079350.1,Solyc04g080820.2,	K13495,K00279,	http://www.kegg.jp/kegg-bin/show_pathway?scale=1.0&query=&map=ko00908&use=reference&multi_query=K13495+blue%0D%0AK00279+blue%0D%0A
ko00983	Drug metabolism - other enzymes	1(2.17%)	18(0.27%)	0.00644	0.0186028	Solyc03g078780.1,	K00699,	http://www.kegg.jp/kegg-bin/show_pathway?scale=1.0&query=&map=ko00983&use=reference&multi_query=K00699+blue%0D%0A
ko00100	Steroid biosynthesis	1(2.17%)	31(0.46%)	0.0185	0.040099	Solyc03g005020.2,	K01052,	http://www.kegg.jp/kegg-bin/show_pathway?scale=1.0&query=&map=ko00100&use=reference&multi_query=K01052+blue%0D%0A
ko00630	Glyoxylate and dicarboxylate metabolism	2(4.35%)	78(1.15%)	0.0156	0.0385229	Solyc02g085950.2,Solyc03g111120.2,	K01602,K01638,	http://www.kegg.jp/kegg-bin/show_pathway?scale=1.0&query=&map=ko00630&use=reference&multi_query=K01602+blue%0D%0AK01638+blue%0D%0A
ko00053	Ascorbate and aldarate metabolism	2(4.35%)	58(0.86%)	0.00696	0.019059	Solyc10g005400.2,Solyc03g078780.1,	K00469,K00699,	http://www.kegg.jp/kegg-bin/show_pathway?scale=1.0&query=&map=ko00053&use=reference&multi_query=K00469+blue%0D%0AK00699+blue%0D%0A
ko05204	Chemical carcinogenesis	3(6.52%)	81(1.20%)	0.00211	0.0123993	Solyc09g011580.2,Solyc09g011560.2,Solyc03g078780.1,	K00799,K00699,	http://www.kegg.jp/kegg-bin/show_pathway?scale=1.0&query=&map=ko05204&use=reference&multi_query=K00799+green%0D%0AK00699+blue%0D%0A
ko00980	Metabolism of xenobiotics by cytochrome P450	3(6.52%)	83(1.23%)	0.00231	0.0123993	Solyc09g011580.2,Solyc09g011560.2,Solyc03g078780.1,	K00799,K00699,	http://www.kegg.jp/kegg-bin/show_pathway?scale=1.0&query=&map=ko00980&use=reference&multi_query=K00799+green%0D%0AK00699+blue%0D%0A
ko04380	Osteoclast differentiation	1(2.17%)	36(0.53%)	0.0245	0.0490868	Solyc03g098010.2,	K14379,	http://www.kegg.jp/kegg-bin/show_pathway?scale=1.0&query=&map=ko04380&use=reference&multi_query=K14379+blue%0D%0A
ko00940	Phenylpropanoid biosynthesis	5(10.87%)	240(3.54%)	0.0053	0.0172256	Solyc12g040640.1,Solyc10g045240.1,Solyc05g046020.2,Solyc06g073750.2,Solyc06g073760.2,	K05350,K01188,K00430,K05349,	http://www.kegg.jp/kegg-bin/show_pathway?scale=1.0&query=&map=ko00940&use=reference&multi_query=K05350+blue%0D%0AK01188+blue%0D%0AK00430+red%0D%0AK05349+red%0D%0A
ko00660	C5-Branched dibasic acid metabolism	1(2.17%)	10(0.15%)	0.00196	0.0123993	Solyc09g090900.2,	K01703,	http://www.kegg.jp/kegg-bin/show_pathway?scale=1.0&query=&map=ko00660&use=reference&multi_query=K01703+red%0D%0A
ko00500	Starch and sucrose metabolism	6(13.04%)	278(4.10%)	0.00246	0.0123993	Solyc12g040640.1,Solyc10g045240.1,Solyc08g079060.2,Solyc06g073750.2,Solyc06g073760.2,Solyc03g078780.1,	K05350,K01188,K01087,K05349,K00699,	http://www.kegg.jp/kegg-bin/show_pathway?scale=1.0&query=&map=ko00500&use=reference&multi_query=K05350+blue%0D%0AK01188+blue%0D%0AK01087+blue%0D%0AK05349+red%0D%0AK00699+blue%0D%0A
ko00460	Cyanoamino acid metabolism	4(8.70%)	50(0.74%)	1.95e-05	0.000506358	Solyc12g040640.1,Solyc10g045240.1,Solyc06g073750.2,Solyc06g073760.2,	K05350,K01188,K05349,	http://www.kegg.jp/kegg-bin/show_pathway?scale=1.0&query=&map=ko00460&use=reference&multi_query=K05350+blue%0D%0AK01188+blue%0D%0AK05349+red%0D%0A
ko00942	Anthocyanin biosynthesis	1(2.17%)	3(0.04%)	0.000135	0.00233526	Solyc09g092500.1,	K12338,	http://www.kegg.jp/kegg-bin/show_pathway?scale=1.0&query=&map=ko00942&use=reference&multi_query=K12338+red%0D%0A
ko00290	Valine, leucine and isoleucine biosynthesis	1(2.17%)	29(0.43%)	0.0163	0.0385229	Solyc09g090900.2,	K01703,	http://www.kegg.jp/kegg-bin/show_pathway?scale=1.0&query=&map=ko00290&use=reference&multi_query=K01703+red%0D%0A
T20-d10 vs CK _DE_significant_path
ko00941	Flavonoid biosynthesis	7(2.55%)	61(0.90%)	0.00295	0.0426	Solyc09g082660.2,Solyc02g085020.2,Solyc09g091510.2,Solyc11g066580.1,Solyc08g080040.2,Solyc02g083860.2,Solyc05g053550.2,	K00588,K13082,K00660,K13083,K05277,K00475,	http://www.kegg.jp/kegg-bin/show_pathway?scale=1.0&query=&map=ko00941&use=reference&multi_query=K00588+blue%0D%0AK13082+blue%0D%0AK00660+blue%0D%0AK13083+blue%0D%0AK05277+blue%0D%0AK00475+blue%0D%0A
ko00591	Linoleic acid metabolism	6(2.19%)	32(0.47%)	0.000231	0.0096	Solyc01g006540.2,Solyc03g122340.2,Solyc08g014000.2,Solyc12g011040.1,Solyc01g006560.2,Solyc01g099180.2,	K00454,K15718,	http://www.kegg.jp/kegg-bin/show_pathway?scale=1.0&query=&map=ko00591&use=reference&multi_query=K00454+red%0D%0AK15718+red%0D%0A
ko00944	Flavone and flavonol biosynthesis	1(0.36%)	3(0.04%)	0.00476	0.0493	Solyc11g066580.1,	K13083,	http://www.kegg.jp/kegg-bin/show_pathway?scale=1.0&query=&map=ko00944&use=reference&multi_query=K13083+blue%0D%0A
ko00281	Geraniol degradation	1(0.36%)	3(0.04%)	0.00476	0.0493	Solyc11g065070.1,	K01640,	http://www.kegg.jp/kegg-bin/show_pathway?scale=1.0&query=&map=ko00281&use=reference&multi_query=K01640+red%0D%0A
ko04075	Plant hormone signal transduction	38(13.87%)	367(5.42%)	1.8e-08	3.17e-06	Solyc05g052980.2,Solyc03g007230.2,Solyc03g096670.2,Solyc07g008250.2,Solyc04g078840.2,Solyc06g053710.2,Solyc12g009560.1,Solyc03g121880.2,Solyc01g108080.2,Solyc11g006180.1,Solyc05g014260.2,Solyc10g011660.2,Solyc06g051940.2,Solyc06g076400.2,Solyc01g104650.2,Solyc02g092820.2,Solyc09g065850.2,Solyc10g055260.1,Solyc01g096810.2,Solyc12g049400.1,Solyc03g120380.2,Solyc08g005050.2,Solyc03g033590.1,Solyc03g…	K14497,K14515,K14432,K14509,K14491,K14506,K14487,K14484,K13946,K14514,K13464,K13422,K14488,K14516,K14496,K14492,	http://www.kegg.jp/kegg-bin/show_pathway?scale=1.0&query=&map=ko04075&use=reference&multi_query=K14497+red%0D%0AK14515+red%0D%0AK14432+red%0D%0AK14509+red%0D%0AK14491+red%0D%0AK14506+blue%0D%0AK14487+red%0D%0AK14484+red%0D%0AK13946+blue%0D%0AK14514+red%0D%0AK13464+red%0D%0AK13422+red%0D%0AK14488+red%0D%0AK14516+red%0D%0AK14496+blue%0D%0AK14492+blue%0D%0A
ko00904	Diterpenoid biosynthesis	7(2.55%)	43(0.63%)	0.000273	0.0096	Solyc07g061720.2,Solyc07g061730.2,Solyc03g006880.2,Solyc10g005360.2,Solyc07g056670.2,Solyc06g084240.1,Solyc08g005710.2,	K04125,K05282,K04120,	http://www.kegg.jp/kegg-bin/show_pathway?scale=1.0&query=&map=ko00904&use=reference&multi_query=K04125+red%0D%0AK05282+blue%0D%0AK04120+green%0D%0A
ko04612	Antigen processing and presentation	11(4.01%)	73(1.08%)	3.04e-05	0.00178	Solyc07g065840.2,Solyc10g081840.1,Solyc01g087240.2,Solyc11g065700.1,Solyc06g076020.2,Solyc10g086410.2,Solyc06g036290.2,Solyc04g011440.2,Solyc11g066100.1,Solyc11g066060.1,Solyc03g007890.2,	K04079,K08064,K03283,	http://www.kegg.jp/kegg-bin/show_pathway?scale=1.0&query=&map=ko04612&use=reference&multi_query=K04079+red%0D%0AK08064+red%0D%0AK03283+red%0D%0A
ko04141	Protein processing in endoplasmic reticulum	22(8.03%)	274(4.04%)	0.000664	0.0136	Solyc07g065840.2,Solyc05g055160.2,Solyc03g112590.2,Solyc04g011430.2,Solyc10g008410.1,Solyc02g078320.1,Solyc07g055720.2,Solyc03g120900.1,Solyc09g008070.2,Solyc06g076020.2,Solyc12g042830.1,Solyc10g086410.2,Solyc06g036290.2,Solyc04g011440.2,Solyc11g066100.1,Solyc11g066060.1,Solyc02g065540.1,Solyc08g078700.2,Solyc04g014480.2,Solyc03g123540.2,Solyc03g007890.2,Solyc06g076520.1,	K04079,K09503,K13525,K10575,K10666,K13993,K14004,K03283,	http://www.kegg.jp/kegg-bin/show_pathway?scale=1.0&query=&map=ko04141&use=reference&multi_query=K04079+red%0D%0AK09503+red%0D%0AK13525+red%0D%0AK10575+red%0D%0AK10666+red%0D%0AK13993+green%0D%0AK14004+red%0D%0AK03283+red%0D%0A
ko04974	Protein digestion and absorption	2(0.73%)	8(0.12%)	0.00315	0.0426	Solyc07g005190.2,Solyc11g066590.1,	K01285,	http://www.kegg.jp/kegg-bin/show_pathway?scale=1.0&query=&map=ko04974&use=reference&multi_query=K01285+blue%0D%0A
ko05162	Measles	8(2.92%)	61(0.90%)	0.000693	0.0136	Solyc06g061000.2,Solyc08g067960.2,Solyc06g076020.2,Solyc02g085430.2,Solyc10g086410.2,Solyc04g011440.2,Solyc11g066100.1,Solyc11g066060.1,	K03115,K10144,K03283,K04730,	http://www.kegg.jp/kegg-bin/show_pathway?scale=1.0&query=&map=ko05162&use=reference&multi_query=K03115+red%0D%0AK10144+red%0D%0AK03283+red%0D%0AK04730+red%0D%0A
ko00942	Anthocyanin biosynthesis	1(0.36%)	3(0.04%)	0.00476	0.0493	Solyc09g092500.1,	K12338,	http://www.kegg.jp/kegg-bin/show_pathway?scale=1.0&query=&map=ko00942&use=reference&multi_query=K12338+red%0D%0A
ko00905	Brassinosteroid biosynthesis	3(1.09%)	14(0.21%)	0.0019	0.0304	Solyc06g051750.2,Solyc05g011970.2,Solyc02g085360.2,	K09588,K15639,K09587,	http://www.kegg.jp/kegg-bin/show_pathway?scale=1.0&query=&map=ko00905&use=reference&multi_query=K09588+blue%0D%0AK15639+red%0D%0AK09587+blue%0D%0A
ko00906	Carotenoid biosynthesis	6(2.19%)	39(0.58%)	0.000828	0.0146	Solyc04g078900.2,Solyc07g056570.1,Solyc12g056600.2,Solyc04g071960.2,Solyc08g016720.1,Solyc03g007960.2,	K09843,K09840,K09841,K15746,	http://www.kegg.jp/kegg-bin/show_pathway?scale=1.0&query=&map=ko00906&use=reference&multi_query=K09843+red%0D%0AK09840+red%0D%0AK09841+green%0D%0AK15746+red%0D%0A
ko04915	Estrogen signaling pathway	9(3.28%)	41(0.61%)	3.66e-06	0.000322	Solyc07g065840.2,Solyc06g076020.2,Solyc10g086410.2,Solyc02g088090.1,Solyc06g036290.2,Solyc04g011440.2,Solyc11g066100.1,Solyc11g066060.1,Solyc03g007890.2,	K04079,K03283,K02183,	http://www.kegg.jp/kegg-bin/show_pathway?scale=1.0&query=&map=ko04915&use=reference&multi_query=K04079+red%0D%0AK03283+red%0D%0AK02183+red%0D%0A
ko04621	NOD-like receptor signaling pathway	3(1.09%)	17(0.25%)	0.0041	0.0493	Solyc07g065840.2,Solyc06g036290.2,Solyc03g007890.2,	K04079,	http://www.kegg.jp/kegg-bin/show_pathway?scale=1.0&query=&map=ko04621&use=reference&multi_query=K04079+red%0D%0A
ko00430	Taurine and hypotaurine metabolism	3(1.09%)	11(0.16%)	0.000689	0.0136	Solyc03g098240.2,Solyc03g113130.2,Solyc02g067440.2,	K01580,K10712,	http://www.kegg.jp/kegg-bin/show_pathway?scale=1.0&query=&map=ko00430&use=reference&multi_query=K01580+red%0D%0AK10712+blue%0D%0A
ko05134	Legionellosis	8(2.92%)	57(0.84%)	0.000414	0.0121	Solyc03g112590.2,Solyc09g008070.2,Solyc06g076020.2,Solyc10g086410.2,Solyc04g011440.2,Solyc11g066100.1,Solyc11g066060.1,Solyc11g069700.1,	K13525,K03283,K03231,	http://www.kegg.jp/kegg-bin/show_pathway?scale=1.0&query=&map=ko05134&use=reference&multi_query=K13525+red%0D%0AK03283+red%0D%0AK03231+red%0D%0A
T10-d20 vs CK _DE_significant_path
ko00592	alpha-Linolenic acid metabolism	15(2.78%)	58(0.86%)	7.07e-06	0.000349	Solyc03g122340.2,Solyc07g049690.2,Solyc10g086220.1,Solyc11g069800.1,Solyc09g061840.2,Solyc04g055260.2,Solyc08g068390.2,Solyc01g006560.2,Solyc11g032130.1,Solyc12g011040.1,Solyc01g109150.2,Solyc04g080660.2,Solyc09g055900.2,Solyc11g032220.1,Solyc01g006540.2,	K00454,K10528,K05894,K01723,K07513,K08241,K10527,	http://www.kegg.jp/kegg-bin/show_pathway?scale=1.0&query=&map=ko00592&use=reference&multi_query=K00454+green%0D%0AK10528+red%0D%0AK05894+green%0D%0AK01723+green%0D%0AK07513+red%0D%0AK08241+green%0D%0AK10527+red%0D%0A
ko04612	Antigen processing and presentation	13(2.41%)	73(1.08%)	0.00158	0.0216	Solyc12g009050.1,Solyc08g062210.2,Solyc06g036290.2,Solyc01g006930.2,Solyc02g069110.2,Solyc11g066100.1,Solyc03g121940.2,Solyc12g042560.1,Solyc04g048900.2,Solyc10g079150.1,Solyc04g011440.2,Solyc03g117620.2,Solyc08g065610.2,	K08064,K04079,K01363,K03283,K08057,K01369,	http://www.kegg.jp/kegg-bin/show_pathway?scale=1.0&query=&map=ko04612&use=reference&multi_query=K08064+green%0D%0AK04079+red%0D%0AK01363+red%0D%0AK03283+green%0D%0AK08057+red%0D%0AK01369+blue%0D%0A
ko00950	Isoquinoline alkaloid biosynthesis	7(1.30%)	33(0.49%)	0.00356	0.0418	Solyc08g074630.1,Solyc08g074680.2,Solyc10g007110.2,Solyc02g078650.2,Solyc09g075940.2,Solyc09g075930.1,Solyc09g075920.1,	K00422,K00815,K00276,	http://www.kegg.jp/kegg-bin/show_pathway?scale=1.0&query=&map=ko00950&use=reference&multi_query=K00422+red%0D%0AK00815+blue%0D%0AK00276+blue%0D%0A
ko00941	Flavonoid biosynthesis	15(2.78%)	61(0.90%)	1.43e-05	0.000505	Solyc03g117600.2,Solyc01g096670.2,Solyc01g107910.2,Solyc10g050160.1,Solyc09g082660.2,Solyc02g093250.2,Solyc12g096800.1,Solyc02g085020.2,Solyc09g091510.2,Solyc02g093230.2,Solyc11g066580.1,Solyc08g080040.2,Solyc03g032220.2,Solyc10g079570.1,Solyc02g083860.2,	K13065,K09754,K00588,K13082,K00660,K13083,K05277,K00475,	http://www.kegg.jp/kegg-bin/show_pathway?scale=1.0&query=&map=ko00941&use=reference&multi_query=K13065+green%0D%0AK09754+red%0D%0AK00588+green%0D%0AK13082+blue%0D%0AK00660+blue%0D%0AK13083+blue%0D%0AK05277+blue%0D%0AK00475+blue%0D%0A
ko00908	Zeatin biosynthesis	16(2.97%)	78(1.15%)	0.000102	0.00194	Solyc12g008900.1,Solyc04g016220.2,Solyc07g043480.1,Solyc11g066670.1,Solyc04g080820.2,Solyc05g053400.1,Solyc04g016230.2,Solyc01g088160.2,Solyc05g053120.1,Solyc10g079930.1,Solyc05g012670.1,Solyc10g017990.1,Solyc02g094860.1,Solyc01g080150.2,Solyc10g079870.1,Solyc10g079320.1,	K00279,K13495,K10717,K10760,	http://www.kegg.jp/kegg-bin/show_pathway?scale=1.0&query=&map=ko00908&use=reference&multi_query=K00279+green%0D%0AK13495+green%0D%0AK10717+blue%0D%0AK10760+blue%0D%0A
ko04626	Plant-pathogen interaction	34(6.31%)	223(3.29%)	6.7e-05	0.0015	Solyc04g018110.1,Solyc12g009220.1,Solyc06g068680.2,Solyc02g091500.1,Solyc07g042170.2,Solyc03g118810.1,Solyc10g079420.1,Solyc12g049400.1,Solyc03g122190.2,Solyc06g036290.2,Solyc04g016400.2,Solyc12g005040.1,Solyc12g005030.1,Solyc03g044900.2,Solyc06g065380.2,Solyc03g118540.2,Solyc02g065000.1,Solyc02g031790.1,Solyc11g011030.1,Solyc02g083850.2,Solyc01g086810.2,Solyc05g025680.1,Solyc01g108190.2,Solyc09g…	K13448,K13464,K13447,K04079,K13412,K13420,K13457,K13424,K05391,K13432,K13422,K13466,	http://www.kegg.jp/kegg-bin/show_pathway?scale=1.0&query=&map=ko04626&use=reference&multi_query=K13448+green%0D%0AK13464+red%0D%0AK13447+green%0D%0AK04079+red%0D%0AK13412+green%0D%0AK13420+red%0D%0AK13457+blue%0D%0AK13424+red%0D%0AK05391+green%0D%0AK13432+red%0D%0AK13422+red%0D%0AK13466+red%0D%0A
ko00904	Diterpenoid biosynthesis	15(2.78%)	43(0.63%)	7.24e-08	6.8e-06	Solyc10g007860.2,Solyc03g119910.2,Solyc02g080120.1,Solyc08g005640.2,Solyc01g080900.2,Solyc08g005720.2,Solyc06g035530.2,Solyc06g066820.2,Solyc06g084240.1,Solyc02g070430.2,Solyc11g072310.1,Solyc10g007570.2,Solyc01g058030.1,Solyc08g005710.2,Solyc10g007560.1,	K04123,K04124,K04125,K04121,K05282,K04120,	http://www.kegg.jp/kegg-bin/show_pathway?scale=1.0&query=&map=ko00904&use=reference&multi_query=K04123+green%0D%0AK04124+blue%0D%0AK04125+green%0D%0AK04121+blue%0D%0AK05282+blue%0D%0AK04120+green%0D%0A
ko00591	Linoleic acid metabolism	10(1.86%)	32(0.47%)	2.01e-05	0.00062	Solyc03g122340.2,Solyc01g006560.2,Solyc01g099180.2,Solyc08g014000.2,Solyc12g011040.1,Solyc01g099160.2,Solyc01g099210.2,Solyc09g055900.2,Solyc09g075870.1,Solyc01g006540.2,	K00454,K15718,	http://www.kegg.jp/kegg-bin/show_pathway?scale=1.0&query=&map=ko00591&use=reference&multi_query=K00454+green%0D%0AK15718+green%0D%0A
ko00073	Cutin, suberine and wax biosynthesis	10(1.86%)	31(0.46%)	1.42e-05	0.000505	Solyc01g088410.2,Solyc09g009580.2,Solyc01g088400.2,Solyc11g067190.1,Solyc01g088430.2,Solyc06g074410.2,Solyc09g005940.2,Solyc07g006890.1,Solyc11g067170.1,Solyc09g009570.1,	K15404,K13356,K13407,	http://www.kegg.jp/kegg-bin/show_pathway?scale=1.0&query=&map=ko00073&use=reference&multi_query=K15404+red%0D%0AK13356+green%0D%0AK13407+red%0D%0A
ko00430	Taurine and hypotaurine metabolism	4(0.74%)	11(0.16%)	0.000965	0.014	Solyc01g005000.2,Solyc02g067440.2,Solyc11g011920.1,Solyc04g025530.2,	K01580,K10712,	http://www.kegg.jp/kegg-bin/show_pathway?scale=1.0&query=&map=ko00430&use=reference&multi_query=K01580+blue%0D%0AK10712+red%0D%0A
ko00360	Phenylalanine metabolism	31(5.75%)	188(2.77%)	2.72e-05	0.000746	Solyc09g007910.2,Solyc10g086180.1,Solyc03g117870.2,Solyc11g010120.1,Solyc07g052510.2,Solyc02g080530.2,Solyc09g007900.2,Solyc01g107910.2,Solyc10g050160.1,Solyc02g083490.2,Solyc05g046020.2,Solyc09g082660.2,Solyc08g069040.2,Solyc05g056170.2,Solyc02g093250.2,Solyc11g071550.1,Solyc10g007110.2,Solyc09g072700.2,Solyc05g046010.2,Solyc12g042460.1,Solyc09g075940.2,Solyc02g092580.2,Solyc02g093230.2,Solyc06g…	K10775,K01904,K00430,K00588,K01426,K00815,K00276,	http://www.kegg.jp/kegg-bin/show_pathway?scale=1.0&query=&map=ko00360&use=reference&multi_query=K10775+red%0D%0AK01904+green%0D%0AK00430+green%0D%0AK00588+green%0D%0AK01426+red%0D%0AK00815+blue%0D%0AK00276+blue%0D%0A
ko00630	Glyoxylate and dicarboxylate metabolism	13(2.41%)	78(1.15%)	0.00302	0.0393	Solyc12g094620.1,Solyc04g014510.2,Solyc11g011380.1,Solyc10g007600.2,Solyc02g086880.2,Solyc04g082460.2,Solyc03g111120.2,Solyc07g052480.2,Solyc03g122140.2,Solyc03g111140.2,Solyc03g122170.2,Solyc12g044260.1,Solyc01g007330.2,	K03781,K01915,K11517,K00122,K01638,K01637,K15919,K01601,	http://www.kegg.jp/kegg-bin/show_pathway?scale=1.0&query=&map=ko00630&use=reference&multi_query=K03781+green%0D%0AK01915+green%0D%0AK11517+green%0D%0AK00122+red%0D%0AK01638+blue%0D%0AK01637+blue%0D%0AK15919+blue%0D%0AK01601+blue%0D%0A
ko00910	Nitrogen metabolism	12(2.23%)	36(0.53%)	1.85e-06	0.000114	Solyc04g014510.2,Solyc02g086820.2,Solyc11g011380.1,Solyc05g005490.2,Solyc10g078550.1,Solyc01g108630.2,Solyc06g010250.2,Solyc03g083440.2,Solyc09g009830.2,Solyc06g075050.1,Solyc11g013810.1,Solyc11g069640.1,	K01915,K01673,K00261,K00366,K02575,K00264,K01674,K10534,	http://www.kegg.jp/kegg-bin/show_pathway?scale=1.0&query=&map=ko00910&use=reference&multi_query=K01915+green%0D%0AK01673+blue%0D%0AK00261+blue%0D%0AK00366+blue%0D%0AK02575+red%0D%0AK00264+red%0D%0AK01674+blue%0D%0AK10534+blue%0D%0A
ko00500	Starch and sucrose metabolism	37(6.86%)	278(4.10%)	0.000615	0.0101	Solyc06g073750.2,Solyc12g009300.1,Solyc12g040640.1,Solyc10g045240.1,Solyc06g073760.2,Solyc10g047030.1,Solyc01g079180.2,Solyc12g008530.1,Solyc04g054930.2,Solyc02g091490.2,Solyc01g074030.2,Solyc04g081400.2,Solyc08g079080.2,Solyc05g054590.2,Solyc02g081300.2,Solyc06g009190.2,Solyc03g119080.2,Solyc07g055930.2,Solyc09g092330.1,Solyc07g042520.2,Solyc11g066150.1,Solyc12g009420.1,Solyc06g069550.1,Solyc02g…	K05349,K00695,K05350,K01188,K15920,K01051,K01087,K00847,K00844,K01193,K08678,K13648,K08679,K01213,K00012,K00975,K01179,	http://www.kegg.jp/kegg-bin/show_pathway?scale=1.0&query=&map=ko00500&use=reference&multi_query=K05349+red%0D%0AK00695+green%0D%0AK05350+blue%0D%0AK01188+blue%0D%0AK15920+red%0D%0AK01051+green%0D%0AK01087+blue%0D%0AK00847+blue%0D%0AK00844+blue%0D%0AK01193+green%0D%0AK08678+blue%0D%0AK13648+blue%0D%0AK08679+blue%0D%0AK01213+red%0D%0AK00012+red%0D%0AK00975+red%0D%0AK01179+blue%0D%0A
ko00520	Amino sugar and nucleotide sugar metabolism	23(4.27%)	148(2.18%)	0.000571	0.0101	Solyc10g047030.1,Solyc02g091490.2,Solyc08g080570.2,Solyc04g081400.2,Solyc05g054590.2,Solyc07g055930.2,Solyc09g092330.1,Solyc07g005100.2,Solyc11g066150.1,Solyc06g069550.1,Solyc05g050130.2,Solyc07g005090.2,Solyc10g055810.1,Solyc04g072000.2,Solyc10g055780.1,Solyc10g006500.2,Solyc10g055800.1,Solyc02g084210.1,Solyc12g011120.1,Solyc10g055790.1,Solyc08g069110.2,Solyc07g064050.2,Solyc10g074440.1,	K15920,K00847,K01784,K00844,K08678,K13648,K08679,K01183,K00012,K01711,K00975,K12450,	http://www.kegg.jp/kegg-bin/show_pathway?scale=1.0&query=&map=ko00520&use=reference&multi_query=K15920+red%0D%0AK00847+blue%0D%0AK01784+red%0D%0AK00844+blue%0D%0AK08678+blue%0D%0AK13648+blue%0D%0AK08679+blue%0D%0AK01183+green%0D%0AK00012+red%0D%0AK01711+blue%0D%0AK00975+red%0D%0AK12450+red%0D%0A
ko00905	Brassinosteroid biosynthesis	6(1.11%)	14(0.21%)	4.06e-05	0.001	Solyc02g089160.2,Solyc07g056160.2,Solyc12g006860.1,Solyc05g011970.2,Solyc03g121510.2,Solyc02g085360.2,	K12640,K12639,K15639,K12638,K09587,	http://www.kegg.jp/kegg-bin/show_pathway?scale=1.0&query=&map=ko00905&use=reference&multi_query=K12640+red%0D%0AK12639+red%0D%0AK15639+red%0D%0AK12638+blue%0D%0AK09587+blue%0D%0A
ko00100	Steroid biosynthesis	9(1.67%)	31(0.46%)	8.94e-05	0.00184	Solyc02g086180.2,Solyc02g068070.2,Solyc06g074090.2,Solyc02g081730.2,Solyc02g069490.2,Solyc06g005750.2,Solyc03g005020.2,Solyc10g055680.1,Solyc05g047580.2,	K00227,K01052,K00213,K07748,K09828,K14424,K08242,K01853,	http://www.kegg.jp/kegg-bin/show_pathway?scale=1.0&query=&map=ko00100&use=reference&multi_query=K00227+red%0D%0AK01052+green%0D%0AK00213+red%0D%0AK07748+red%0D%0AK09828+red%0D%0AK14424+red%0D%0AK08242+blue%0D%0AK01853+red%0D%0A
ko04075	Plant hormone signal transduction	58(10.76%)	367(5.42%)	8.26e-08	6.8e-06	Solyc09g083290.2,Solyc12g009220.1,Solyc02g092820.2,Solyc04g081240.2,Solyc06g008590.2,Solyc06g074320.2,Solyc07g042170.2,Solyc03g096670.2,Solyc10g011660.2,Solyc10g080410.1,Solyc06g053710.2,Solyc01g097290.2,Solyc01g080540.2,Solyc12g049400.1,Solyc01g110580.2,Solyc08g076960.1,Solyc03g122190.2,Solyc12g056860.1,Solyc04g072460.2,Solyc07g054580.2,Solyc12g005310.1,Solyc01g095700.2,Solyc04g040220.2,Solyc10g…	K14484,K13464,K14487,K14486,K14431,K14497,K14506,K14509,K14490,K14488,K14496,K14508,K14432,K13946,K14498,K13422,K14499,K14500,	http://www.kegg.jp/kegg-bin/show_pathway?scale=1.0&query=&map=ko04075&use=reference&multi_query=K14484+green%0D%0AK13464+red%0D%0AK14487+green%0D%0AK14486+red%0D%0AK14431+green%0D%0AK14497+red%0D%0AK14506+blue%0D%0AK14509+red%0D%0AK14490+green%0D%0AK14488+green%0D%0AK14496+blue%0D%0AK14508+blue%0D%0AK14432+blue%0D%0AK13946+blue%0D%0AK14498+blue%0D%0AK13422+red%0D%0AK14499+blue%0D%0AK14500+red%0D%…
ko00945	Stilbenoid, diarylheptanoid and gingerol biosynthesis	10(1.86%)	47(0.69%)	0.000905	0.014	Solyc03g117600.2,Solyc01g096670.2,Solyc01g107910.2,Solyc10g050160.1,Solyc09g082660.2,Solyc02g093250.2,Solyc12g096800.1,Solyc02g093230.2,Solyc03g032220.2,Solyc10g079570.1,	K13065,K09754,K00588,	http://www.kegg.jp/kegg-bin/show_pathway?scale=1.0&query=&map=ko00945&use=reference&multi_query=K13065+green%0D%0AK09754+red%0D%0AK00588+green%0D%0A
ko00940	Phenylpropanoid biosynthesis	47(8.72%)	240(3.54%)	1.21e-09	2.99e-07	Solyc06g073750.2,Solyc12g040640.1,Solyc10g045240.1,Solyc06g073760.2,Solyc03g117600.2,Solyc01g096670.2,Solyc09g007910.2,Solyc10g086180.1,Solyc03g117870.2,Solyc11g010120.1,Solyc07g052510.2,Solyc02g080530.2,Solyc09g007900.2,Solyc01g107910.2,Solyc06g068440.2,Solyc10g005060.2,Solyc01g107590.2,Solyc01g074030.2,Solyc03g080180.2,Solyc10g050160.1,Solyc02g030480.2,Solyc02g083490.2,Solyc03g119080.2,Solyc05g…	K05349,K05350,K01188,K13065,K09754,K10775,K01904,K00430,K00588,K09753,K13066,K00083,K09755,	http://www.kegg.jp/kegg-bin/show_pathway?scale=1.0&query=&map=ko00940&use=reference&multi_query=K05349+red%0D%0AK05350+blue%0D%0AK01188+blue%0D%0AK13065+green%0D%0AK09754+red%0D%0AK10775+red%0D%0AK01904+green%0D%0AK00430+green%0D%0AK00588+green%0D%0AK09753+blue%0D%0AK13066+blue%0D%0AK00083+green%0D%0AK09755+blue%0D%0A
ko00062	Fatty acid elongation	8(1.48%)	40(0.59%)	0.00349	0.0418	Solyc12g096780.1,Solyc11g073130.1,Solyc11g072980.1,Solyc09g065800.2,Solyc02g063140.2,Solyc05g009270.2,Solyc11g006300.1,Solyc01g090410.2,	K07512,K10703,K15397,K10258,K01074,	http://www.kegg.jp/kegg-bin/show_pathway?scale=1.0&query=&map=ko00062&use=reference&multi_query=K07512+red%0D%0AK10703+blue%0D%0AK15397+green%0D%0AK10258+blue%0D%0AK01074+red%0D%0A
T15-d20 vs CK_DE_significant_path
ko00940	Phenylpropanoid biosynthesis	29(7.11%)	240(3.54%)	9.71e-05	0.00248	Solyc12g040640.1,Solyc06g073750.2,Solyc10g045240.1,Solyc09g082660.2,Solyc06g068440.2,Solyc06g073760.2,Solyc07g052510.2,Solyc05g046020.2,Solyc02g083490.2,Solyc01g096670.2,Solyc03g117870.2,Solyc09g072700.2,Solyc11g010120.1,Solyc03g117600.2,Solyc02g084570.2,Solyc01g074030.2,Solyc02g030480.2,Solyc03g080180.2,Solyc09g007910.2,Solyc09g007920.2,Solyc02g093250.2,Solyc09g007900.2,Solyc01g107910.2,Solyc02g…	K05350,K05349,K01188,K00588,K09753,K00430,K09754,K01904,K13065,K09755,K00083,K13066,K10775,	http://www.kegg.jp/kegg-bin/show_pathway?scale=1.0&query=&map=ko00940&use=reference&multi_query=K05350+blue%0D%0AK05349+red%0D%0AK01188+blue%0D%0AK00588+green%0D%0AK09753+blue%0D%0AK00430+green%0D%0AK09754+red%0D%0AK01904+green%0D%0AK13065+red%0D%0AK09755+blue%0D%0AK00083+green%0D%0AK13066+blue%0D%0AK10775+red%0D%0A
ko00905	Brassinosteroid biosynthesis	5(1.23%)	14(0.21%)	9.12e-05	0.00248	Solyc02g089160.2,Solyc07g056160.2,Solyc05g011970.2,Solyc12g006860.1,Solyc03g121510.2,	K12640,K12639,K15639,K12638,	http://www.kegg.jp/kegg-bin/show_pathway?scale=1.0&query=&map=ko00905&use=reference&multi_query=K12640+red%0D%0AK12639+red%0D%0AK15639+red%0D%0AK12638+blue%0D%0A
ko00073	Cutin, suberine and wax biosynthesis	9(2.21%)	31(0.46%)	7.94e-06	0.000405	Solyc01g088410.2,Solyc09g009580.2,Solyc01g088400.2,Solyc01g088430.2,Solyc11g067190.1,Solyc09g009570.1,Solyc07g006890.1,Solyc06g074410.2,Solyc09g005940.2,	K15404,K13356,K13407,	http://www.kegg.jp/kegg-bin/show_pathway?scale=1.0&query=&map=ko00073&use=reference&multi_query=K15404+red%0D%0AK13356+green%0D%0AK13407+red%0D%0A
ko04146	Peroxisome	13(3.19%)	108(1.59%)	0.00509	0.0358	Solyc12g094620.1,Solyc10g007600.2,Solyc09g009580.2,Solyc04g082460.2,Solyc03g122140.2,Solyc11g067190.1,Solyc09g009570.1,Solyc09g075770.1,Solyc01g095750.2,Solyc06g074410.2,Solyc09g005940.2,Solyc11g065930.1,Solyc08g008310.2,	K03781,K11517,K13356,K01897,K00106,	http://www.kegg.jp/kegg-bin/show_pathway?scale=1.0&query=&map=ko04146&use=reference&multi_query=K03781+green%0D%0AK11517+green%0D%0AK13356+green%0D%0AK01897+green%0D%0AK00106+red%0D%0A
ko04915	Estrogen signaling pathway	7(1.72%)	41(0.61%)	0.00266	0.0285	Solyc11g066100.1,Solyc06g036290.2,Solyc03g007890.2,Solyc10g086410.2,Solyc04g011440.2,Solyc06g076020.2,Solyc12g042560.1,	K03283,K04079,	http://www.kegg.jp/kegg-bin/show_pathway?scale=1.0&query=&map=ko04915&use=reference&multi_query=K03283+green%0D%0AK04079+red%0D%0A
ko04712	Circadian rhythm - plant	8(1.96%)	51(0.75%)	0.00302	0.0308	Solyc09g091510.2,Solyc01g005300.2,Solyc03g081240.2,Solyc11g005190.1,Solyc04g071990.2,Solyc12g056650.1,Solyc11g011980.1,Solyc05g053550.2,	K00660,K12116,K12130,K10143,K12124,	http://www.kegg.jp/kegg-bin/show_pathway?scale=1.0&query=&map=ko04712&use=reference&multi_query=K00660+blue%0D%0AK12116+blue%0D%0AK12130+blue%0D%0AK10143+blue%0D%0AK12124+blue%0D%0A
ko04626	Plant-pathogen interaction	24(5.88%)	223(3.29%)	0.00183	0.0233	Solyc06g068680.2,Solyc06g036290.2,Solyc12g049400.1,Solyc03g007890.2,Solyc12g009220.1,Solyc06g065380.2,Solyc03g044900.2,Solyc04g016400.2,Solyc12g005030.1,Solyc04g018110.1,Solyc02g031790.1,Solyc07g008620.1,Solyc01g086810.2,Solyc03g118810.1,Solyc05g025680.1,Solyc12g005040.1,Solyc10g079420.1,Solyc05g052050.1,Solyc08g005050.2,Solyc02g070890.2,Solyc11g069580.1,Solyc09g007840.2,Solyc01g010020.2,Solyc01g…	K13447,K04079,K13464,K13412,K13448,K13420,K13466,K13457,K13432,K13422,K05391,	http://www.kegg.jp/kegg-bin/show_pathway?scale=1.0&query=&map=ko04626&use=reference&multi_query=K13447+green%0D%0AK04079+red%0D%0AK13464+red%0D%0AK13412+blue%0D%0AK13448+red%0D%0AK13420+red%0D%0AK13466+red%0D%0AK13457+blue%0D%0AK13432+red%0D%0AK13422+red%0D%0AK05391+blue%0D%0A
ko04727	GABAergic synapse	6(1.47%)	36(0.53%)	0.00497	0.0358	Solyc01g005000.2,Solyc11g011920.1,Solyc11g011380.1,Solyc04g014510.2,Solyc11g008440.1,Solyc05g051250.2,	K01580,K01915,K15015,	http://www.kegg.jp/kegg-bin/show_pathway?scale=1.0&query=&map=ko04727&use=reference&multi_query=K01580+blue%0D%0AK01915+green%0D%0AK15015+red%0D%0A
ko00361	Chlorocyclohexane and chlorobenzene degradation	1(0.25%)	2(0.03%)	0.00362	0.0308	Solyc11g027840.1,	K01061,	http://www.kegg.jp/kegg-bin/show_pathway?scale=1.0&query=&map=ko00361&use=reference&multi_query=K01061+blue%0D%0A
ko00520	Amino sugar and nucleotide sugar metabolism	20(4.90%)	148(2.18%)	0.000191	0.00433	Solyc10g047030.1,Solyc07g005100.2,Solyc04g081400.2,Solyc07g055930.2,Solyc09g092330.1,Solyc10g055810.1,Solyc08g080570.2,Solyc05g054590.2,Solyc03g096730.2,Solyc07g005090.2,Solyc06g069550.1,Solyc10g055800.1,Solyc05g050130.2,Solyc07g006220.1,Solyc02g091830.2,Solyc11g066150.1,Solyc04g072000.2,Solyc10g006500.2,Solyc10g074440.1,Solyc10g055790.1,	K15920,K01183,K00844,K13648,K08679,K01784,K08678,K00966,K00012,	http://www.kegg.jp/kegg-bin/show_pathway?scale=1.0&query=&map=ko00520&use=reference&multi_query=K15920+red%0D%0AK01183+green%0D%0AK00844+green%0D%0AK13648+blue%0D%0AK08679+blue%0D%0AK01784+red%0D%0AK08678+blue%0D%0AK00966+blue%0D%0AK00012+red%0D%0A
ko00904	Diterpenoid biosynthesis	13(3.19%)	43(0.63%)	1.04e-07	2.11e-05	Solyc10g007860.2,Solyc03g119910.2,Solyc08g005720.2,Solyc06g066820.2,Solyc02g080120.1,Solyc01g080900.2,Solyc01g058030.1,Solyc08g005640.2,Solyc06g084240.1,Solyc07g056670.2,Solyc11g072310.1,Solyc02g070430.2,Solyc10g007570.2,	K04123,K04124,K04121,K04125,K04120,K05282,	http://www.kegg.jp/kegg-bin/show_pathway?scale=1.0&query=&map=ko00904&use=reference&multi_query=K04123+green%0D%0AK04124+blue%0D%0AK04121+blue%0D%0AK04125+green%0D%0AK04120+blue%0D%0AK05282+blue%0D%0A
ko00430	Taurine and hypotaurine metabolism	4(0.98%)	11(0.16%)	0.000264	0.00489	Solyc01g005000.2,Solyc11g011920.1,Solyc02g067440.2,Solyc02g087740.2,	K01580,K10712,	http://www.kegg.jp/kegg-bin/show_pathway?scale=1.0&query=&map=ko00430&use=reference&multi_query=K01580+blue%0D%0AK10712+red%0D%0A
ko00052	Galactose metabolism	9(2.21%)	51(0.75%)	0.000772	0.0105	Solyc03g019790.2,Solyc04g081400.2,Solyc09g010080.2,Solyc08g080570.2,Solyc08g079080.2,Solyc07g065980.2,Solyc10g083290.1,Solyc02g091830.2,Solyc10g083300.1,	K07407,K00844,K01193,K01784,K06617,	http://www.kegg.jp/kegg-bin/show_pathway?scale=1.0&query=&map=ko00052&use=reference&multi_query=K07407+blue%0D%0AK00844+green%0D%0AK01193+green%0D%0AK01784+red%0D%0AK06617+blue%0D%0A
ko04612	Antigen processing and presentation	12(2.94%)	73(1.08%)	0.000354	0.00603	Solyc12g009050.1,Solyc11g066100.1,Solyc06g036290.2,Solyc03g007890.2,Solyc10g086410.2,Solyc04g011440.2,Solyc08g065610.2,Solyc06g076020.2,Solyc04g048900.2,Solyc10g079150.1,Solyc03g121940.2,Solyc12g042560.1,	K08064,K03283,K04079,K01369,K08057,	http://www.kegg.jp/kegg-bin/show_pathway?scale=1.0&query=&map=ko04612&use=reference&multi_query=K08064+green%0D%0AK03283+green%0D%0AK04079+red%0D%0AK01369+blue%0D%0AK08057+red%0D%0A
ko00330	Arginine and proline metabolism	12(2.94%)	90(1.33%)	0.00266	0.0285	Solyc05g010420.1,Solyc03g007240.2,Solyc03g098300.1,Solyc04g082030.1,Solyc04g026030.2,Solyc10g078550.1,Solyc05g005710.2,Solyc08g076970.2,Solyc11g011380.1,Solyc04g014510.2,Solyc05g051250.2,Solyc08g076980.2,	K01611,K00797,K01581,K00261,K01438,K01915,	http://www.kegg.jp/kegg-bin/show_pathway?scale=1.0&query=&map=ko00330&use=reference&multi_query=K01611+red%0D%0AK00797+red%0D%0AK01581+green%0D%0AK00261+blue%0D%0AK01438+green%0D%0AK01915+green%0D%0A
ko00941	Flavonoid biosynthesis	11(2.70%)	61(0.90%)	0.000227	0.00463	Solyc09g082660.2,Solyc09g091510.2,Solyc02g085020.2,Solyc01g096670.2,Solyc03g117600.2,Solyc11g066580.1,Solyc08g080040.2,Solyc02g093250.2,Solyc02g083860.2,Solyc01g107910.2,Solyc05g053550.2,	K00588,K00660,K13082,K09754,K13065,K13083,K05277,K00475,	http://www.kegg.jp/kegg-bin/show_pathway?scale=1.0&query=&map=ko00941&use=reference&multi_query=K00588+green%0D%0AK00660+blue%0D%0AK13082+blue%0D%0AK09754+red%0D%0AK13065+red%0D%0AK13083+blue%0D%0AK05277+blue%0D%0AK00475+blue%0D%0A
ko00910	Nitrogen metabolism	10(2.45%)	36(0.53%)	5.04e-06	0.000342	Solyc11g013810.1,Solyc05g005490.2,Solyc01g108630.2,Solyc10g078550.1,Solyc06g075050.1,Solyc06g010250.2,Solyc11g011380.1,Solyc04g014510.2,Solyc05g051250.2,Solyc11g069640.1,	K10534,K01673,K00366,K00261,K01674,K02575,K01915,	http://www.kegg.jp/kegg-bin/show_pathway?scale=1.0&query=&map=ko00910&use=reference&multi_query=K10534+blue%0D%0AK01673+blue%0D%0AK00366+blue%0D%0AK00261+blue%0D%0AK01674+blue%0D%0AK02575+red%0D%0AK01915+green%0D%0A
ko00364	Fluorobenzoate degradation	1(0.25%)	2(0.03%)	0.00362	0.0308	Solyc11g027840.1,	K01061,	http://www.kegg.jp/kegg-bin/show_pathway?scale=1.0&query=&map=ko00364&use=reference&multi_query=K01061+blue%0D%0A
ko04940	Type I diabetes mellitus	3(0.74%)	12(0.18%)	0.00435	0.034	Solyc01g005000.2,Solyc11g011920.1,Solyc05g010240.2,	K01580,K04077,	http://www.kegg.jp/kegg-bin/show_pathway?scale=1.0&query=&map=ko04940&use=reference&multi_query=K01580+blue%0D%0AK04077+blue%0D%0A
ko00500	Starch and sucrose metabolism	33(8.09%)	278(4.10%)	5.21e-05	0.00213	Solyc12g040640.1,Solyc06g073750.2,Solyc10g045240.1,Solyc01g079180.2,Solyc12g008530.1,Solyc06g073760.2,Solyc10g047030.1,Solyc12g009300.1,Solyc04g081400.2,Solyc07g055930.2,Solyc09g092330.1,Solyc01g074030.2,Solyc09g010080.2,Solyc01g091050.2,Solyc05g054590.2,Solyc08g079080.2,Solyc12g009420.1,Solyc02g080220.2,Solyc04g054930.2,Solyc06g009190.2,Solyc07g042520.2,Solyc06g069550.1,Solyc02g081300.2,Solyc07g…	K05350,K05349,K01188,K01051,K15920,K00695,K00844,K13648,K08679,K01193,K08678,K01213,K01087,K00012,K01177,	http://www.kegg.jp/kegg-bin/show_pathway?scale=1.0&query=&map=ko00500&use=reference&multi_query=K05350+blue%0D%0AK05349+red%0D%0AK01188+blue%0D%0AK01051+green%0D%0AK15920+red%0D%0AK00695+green%0D%0AK00844+green%0D%0AK13648+blue%0D%0AK08679+blue%0D%0AK01193+green%0D%0AK08678+blue%0D%0AK01213+red%0D%0AK01087+blue%0D%0AK00012+red%0D%0AK01177+blue%0D%0A
ko00591	Linoleic acid metabolism	8(1.96%)	32(0.47%)	7.72e-05	0.00248	Solyc01g006560.2,Solyc08g014000.2,Solyc01g006540.2,Solyc01g099180.2,Solyc01g099210.2,Solyc01g099150.2,Solyc12g011040.1,Solyc09g075870.1,	K00454,K15718,	http://www.kegg.jp/kegg-bin/show_pathway?scale=1.0&query=&map=ko00591&use=reference&multi_query=K00454+red%0D%0AK15718+green%0D%0A
ko00592	alpha-Linolenic acid metabolism	9(2.21%)	58(0.86%)	0.00216	0.026	Solyc01g006560.2,Solyc07g049690.2,Solyc01g006540.2,Solyc04g055260.2,Solyc11g032130.1,Solyc01g109150.2,Solyc04g080660.2,Solyc12g011040.1,Solyc11g032220.1,	K00454,K10528,K08241,K05894,K01723,	http://www.kegg.jp/kegg-bin/show_pathway?scale=1.0&query=&map=ko00592&use=reference&multi_query=K00454+red%0D%0AK10528+red%0D%0AK08241+green%0D%0AK05894+green%0D%0AK01723+red%0D%0A
ko00524	Butirosin and neomycin biosynthesis	2(0.49%)	6(0.09%)	0.00378	0.0309	Solyc04g081400.2,Solyc02g091830.2,	K00844,	http://www.kegg.jp/kegg-bin/show_pathway?scale=1.0&query=&map=ko00524&use=reference&multi_query=K00844+green%0D%0A
ko00480	Glutathione metabolism	16(3.92%)	118(1.74%)	0.000644	0.00938	Solyc12g010030.1,Solyc12g010020.1,Solyc03g007240.2,Solyc07g056480.2,Solyc09g007150.2,Solyc03g098300.1,Solyc04g082030.1,Solyc04g026030.2,Solyc02g081340.2,Solyc05g005710.2,Solyc01g081250.2,Solyc09g011580.2,Solyc08g068800.2,Solyc09g011490.2,Solyc05g006730.2,Solyc09g011560.2,	K01255,K00797,K00799,K01581,K00432,	http://www.kegg.jp/kegg-bin/show_pathway?scale=1.0&query=&map=ko00480&use=reference&multi_query=K01255+red%0D%0AK00797+red%0D%0AK00799+green%0D%0AK01581+green%0D%0AK00432+blue%0D%0A
ko00250	Alanine, aspartate and glutamate metabolism	8(1.96%)	54(0.80%)	0.00451	0.034	Solyc01g005000.2,Solyc11g011920.1,Solyc10g078550.1,Solyc04g054310.2,Solyc11g011380.1,Solyc04g014510.2,Solyc06g007180.2,Solyc05g051250.2,	K01580,K00261,K00827,K01915,K01953,	http://www.kegg.jp/kegg-bin/show_pathway?scale=1.0&query=&map=ko00250&use=reference&multi_query=K01580+blue%0D%0AK00261+blue%0D%0AK00827+blue%0D%0AK01915+green%0D%0AK01953+red%0D%0A
ko00623	Toluene degradation	1(0.25%)	2(0.03%)	0.00362	0.0308	Solyc11g027840.1,	K01061,	http://www.kegg.jp/kegg-bin/show_pathway?scale=1.0&query=&map=ko00623&use=reference&multi_query=K01061+blue%0D%0A
ko04141	Protein processing in endoplasmic reticulum	30(7.35%)	274(4.04%)	0.000458	0.00719	Solyc11g066100.1,Solyc06g036290.2,Solyc03g120900.1,Solyc09g011710.2,Solyc03g007890.2,Solyc07g055720.2,Solyc10g086410.2,Solyc01g111640.2,Solyc10g008410.1,Solyc04g011440.2,Solyc05g014280.2,Solyc07g066080.2,Solyc03g033410.2,Solyc01g066770.2,Solyc01g067120.2,Solyc06g076020.2,Solyc03g112590.2,Solyc08g062450.1,Solyc08g078700.2,Solyc04g048900.2,Solyc02g080410.2,Solyc11g008420.1,Solyc04g014480.2,Solyc10g…	K03283,K04079,K14004,K13993,K03094,K10666,K06689,K09518,K03347,K13525,K08057,K14009,	http://www.kegg.jp/kegg-bin/show_pathway?scale=1.0&query=&map=ko04141&use=reference&multi_query=K03283+green%0D%0AK04079+red%0D%0AK14004+red%0D%0AK13993+green%0D%0AK03094+red%0D%0AK10666+red%0D%0AK06689+green%0D%0AK09518+red%0D%0AK03347+blue%0D%0AK13525+red%0D%0AK08057+red%0D%0AK14009+blue%0D%0A
ko00965	Betalain biosynthesis	1(0.25%)	2(0.03%)	0.00362	0.0308	Solyc01g090180.2,	K15777,	http://www.kegg.jp/kegg-bin/show_pathway?scale=1.0&query=&map=ko00965&use=reference&multi_query=K15777+red%0D%0A
ko04724	Glutamatergic synapse	7(1.72%)	48(0.71%)	0.00726	0.0494	Solyc08g080130.2,Solyc11g011380.1,Solyc04g014510.2,Solyc08g066800.2,Solyc12g011170.1,Solyc02g061850.2,Solyc05g051250.2,	K01115,K01915,	http://www.kegg.jp/kegg-bin/show_pathway?scale=1.0&query=&map=ko04724&use=reference&multi_query=K01115+green%0D%0AK01915+green%0D%0A
ko04075	Plant hormone signal transduction	44(10.78%)	367(5.42%)	2.81e-06	0.000287	Solyc09g083290.2,Solyc02g092820.2,Solyc10g011660.2,Solyc06g053710.2,Solyc10g080410.1,Solyc07g008250.2,Solyc06g074320.2,Solyc03g096670.2,Solyc08g076960.1,Solyc12g049400.1,Solyc12g009220.1,Solyc07g054580.2,Solyc04g072460.2,Solyc04g081250.1,Solyc12g005310.1,Solyc06g008590.2,Solyc12g056860.1,Solyc04g081240.2,Solyc04g011670.2,Solyc05g051200.1,Solyc01g104650.2,Solyc01g110570.2,Solyc04g040220.2,Solyc08g…	K14484,K14487,K14506,K14509,K14431,K14515,K14497,K14496,K13464,K14488,K14486,K14516,K14432,K14508,K13946,K14492,K16189,K13422,K14498,K14500,	http://www.kegg.jp/kegg-bin/show_pathway?scale=1.0&query=&map=ko04075&use=reference&multi_query=K14484+green%0D%0AK14487+green%0D%0AK14506+blue%0D%0AK14509+red%0D%0AK14431+green%0D%0AK14515+red%0D%0AK14497+red%0D%0AK14496+blue%0D%0AK13464+red%0D%0AK14488+green%0D%0AK14486+red%0D%0AK14516+red%0D%0AK14432+green%0D%0AK14508+blue%0D%0AK13946+blue%0D%0AK14492+red%0D%0AK16189+blue%0D%0AK13422+red%0D%0A…
T20-d20 vs CK _DE_significant_path
ko00364	Fluorobenzoate degradation	1(0.24%)	2(0.03%)	0.00363604	0.0428245	Solyc11g027840.1,	K01061,	http://www.kegg.jp/kegg-bin/show_pathway?scale=1.0&query=&map=ko00364&use=reference&multi_query=K01061+blue%0D%0A
ko00941	Flavonoid biosynthesis	12(2.93%)	61(0.90%)	5.35913e-05	0.0018077	Solyc03g117600.2,Solyc01g096670.2,Solyc09g082660.2,Solyc01g107910.2,Solyc02g085020.2,Solyc09g091510.2,Solyc02g093270.2,Solyc02g093250.2,Solyc11g066580.1,Solyc08g080040.2,Solyc02g083860.2,Solyc12g096800.1,	K13065,K09754,K00588,K13082,K00660,K13083,K05277,K00475,	http://www.kegg.jp/kegg-bin/show_pathway?scale=1.0&query=&map=ko00941&use=reference&multi_query=K13065+red%0D%0AK09754+red%0D%0AK00588+green%0D%0AK13082+blue%0D%0AK00660+blue%0D%0AK13083+blue%0D%0AK05277+blue%0D%0AK00475+blue%0D%0A
ko00965	Betalain biosynthesis	1(0.24%)	2(0.03%)	0.00363604	0.0428245	Solyc01g090180.2,	K15777,	http://www.kegg.jp/kegg-bin/show_pathway?scale=1.0&query=&map=ko00965&use=reference&multi_query=K15777+red%0D%0A
ko04075	Plant hormone signal transduction	48(11.74%)	367(5.42%)	7.53034e-08	1.13298e-05	Solyc07g008250.2,Solyc09g083290.2,Solyc06g053710.2,Solyc02g092820.2,Solyc10g011660.2,Solyc04g081240.2,Solyc12g009220.1,Solyc12g049400.1,Solyc12g009560.1,Solyc08g076960.1,Solyc10g080410.1,Solyc03g122190.2,Solyc06g074320.2,Solyc03g096670.2,Solyc07g054580.2,Solyc04g072460.2,Solyc09g065850.2,Solyc01g110580.2,Solyc12g056860.1,Solyc08g005050.2,Solyc04g011670.2,Solyc05g051200.1,Solyc01g104650.2,Solyc10g…	K14515,K14484,K14509,K14487,K14506,K14486,K13464,K14496,K14431,K14497,K14488,K13422,K14516,K14432,K16189,K13946,K14498,K14500,K14499,	http://www.kegg.jp/kegg-bin/show_pathway?scale=1.0&query=&map=ko04075&use=reference&multi_query=K14515+red%0D%0AK14484+green%0D%0AK14509+red%0D%0AK14487+red%0D%0AK14506+blue%0D%0AK14486+red%0D%0AK13464+red%0D%0AK14496+blue%0D%0AK14431+green%0D%0AK14497+red%0D%0AK14488+green%0D%0AK13422+red%0D%0AK14516+red%0D%0AK14432+green%0D%0AK16189+blue%0D%0AK13946+blue%0D%0AK14498+blue%0D%0AK14500+red%0D%0AK1…
ko04626	Plant-pathogen interaction	27(6.60%)	223(3.29%)	0.000160116	0.00339445	Solyc04g018110.1,Solyc06g068680.2,Solyc10g079420.1,Solyc12g009220.1,Solyc12g049400.1,Solyc03g118810.1,Solyc03g122190.2,Solyc12g005030.1,Solyc12g005040.1,Solyc04g016400.2,Solyc06g065380.2,Solyc08g005050.2,Solyc02g031790.1,Solyc07g008620.1,Solyc11g069580.1,Solyc02g070890.2,Solyc05g052050.1,Solyc01g086810.2,Solyc03g044900.2,Solyc08g013970.1,Solyc05g025680.1,Solyc02g086990.2,Solyc09g014990.2,Solyc02g…	K13448,K13447,K13464,K13412,K13422,K13420,K13466,K05391,K13432,K13457,K13459,K13424,	http://www.kegg.jp/kegg-bin/show_pathway?scale=1.0&query=&map=ko04626&use=reference&multi_query=K13448+green%0D%0AK13447+green%0D%0AK13464+red%0D%0AK13412+blue%0D%0AK13422+red%0D%0AK13420+red%0D%0AK13466+red%0D%0AK05391+green%0D%0AK13432+red%0D%0AK13457+blue%0D%0AK13459+red%0D%0AK13424+red%0D%0A
ko00520	Amino sugar and nucleotide sugar metabolism	18(4.40%)	148(2.18%)	0.00137482	0.0231165	Solyc10g047030.1,Solyc06g069550.1,Solyc09g092330.1,Solyc07g005100.2,Solyc05g054590.2,Solyc08g080570.2,Solyc05g050130.2,Solyc07g055930.2,Solyc11g066150.1,Solyc02g091830.2,Solyc07g005090.2,Solyc04g072000.2,Solyc02g084210.1,Solyc10g006500.2,Solyc12g011120.1,Solyc07g064050.2,Solyc10g055790.1,Solyc10g055800.1,	K15920,K00012,K08679,K01183,K08678,K01784,K13648,K00844,K01711,K00975,	http://www.kegg.jp/kegg-bin/show_pathway?scale=1.0&query=&map=ko00520&use=reference&multi_query=K15920+red%0D%0AK00012+red%0D%0AK08679+blue%0D%0AK01183+green%0D%0AK08678+blue%0D%0AK01784+red%0D%0AK13648+blue%0D%0AK00844+red%0D%0AK01711+blue%0D%0AK00975+red%0D%0A
ko00073	Cutin, suberine and wax biosynthesis	8(1.96%)	31(0.46%)	5.96883e-05	0.0018077	Solyc09g009580.2,Solyc01g088430.2,Solyc01g088410.2,Solyc01g088400.2,Solyc11g067190.1,Solyc09g005940.2,Solyc09g009570.1,Solyc06g074410.2,	K13356,K15404,	http://www.kegg.jp/kegg-bin/show_pathway?scale=1.0&query=&map=ko00073&use=reference&multi_query=K13356+green%0D%0AK15404+red%0D%0A
ko00902	Monoterpenoid biosynthesis	4(0.98%)	15(0.22%)	0.00141752	0.0231165	Solyc01g094250.2,Solyc01g094240.2,Solyc10g005410.2,Solyc11g042710.1,	K15095,K15086,	http://www.kegg.jp/kegg-bin/show_pathway?scale=1.0&query=&map=ko00902&use=reference&multi_query=K15095+green%0D%0AK15086+red%0D%0A
ko00591	Linoleic acid metabolism	10(2.44%)	32(0.47%)	1.38051e-06	9.7556e-05	Solyc01g006560.2,Solyc08g014000.2,Solyc03g122340.2,Solyc01g006540.2,Solyc01g099160.2,Solyc12g011040.1,Solyc01g099210.2,Solyc01g099180.2,Solyc01g099150.2,Solyc09g075870.1,	K00454,K15718,	http://www.kegg.jp/kegg-bin/show_pathway?scale=1.0&query=&map=ko00591&use=reference&multi_query=K00454+red%0D%0AK15718+green%0D%0A
ko00910	Nitrogen metabolism	10(2.44%)	36(0.53%)	5.15761e-06	0.000259174	Solyc04g014510.2,Solyc10g078550.1,Solyc01g108630.2,Solyc05g005490.2,Solyc06g010250.2,Solyc11g013810.1,Solyc10g083890.1,Solyc11g069640.1,Solyc06g075050.1,Solyc05g051250.2,	K01915,K00261,K00366,K01673,K02575,K10534,K01674,	http://www.kegg.jp/kegg-bin/show_pathway?scale=1.0&query=&map=ko00910&use=reference&multi_query=K01915+green%0D%0AK00261+blue%0D%0AK00366+blue%0D%0AK01673+blue%0D%0AK02575+red%0D%0AK10534+blue%0D%0AK01674+blue%0D%0A
ko00592	alpha-Linolenic acid metabolism	11(2.69%)	58(0.86%)	0.000140259	0.00330388	Solyc01g006560.2,Solyc03g122340.2,Solyc01g006540.2,Solyc07g049690.2,Solyc11g032130.1,Solyc01g109150.2,Solyc12g011040.1,Solyc08g068390.2,Solyc04g055260.2,Solyc04g080660.2,Solyc11g032220.1,	K00454,K10528,K05894,K01723,K10527,K08241,	http://www.kegg.jp/kegg-bin/show_pathway?scale=1.0&query=&map=ko00592&use=reference&multi_query=K00454+red%0D%0AK10528+red%0D%0AK05894+green%0D%0AK01723+red%0D%0AK10527+red%0D%0AK08241+green%0D%0A
ko00905	Brassinosteroid biosynthesis	5(1.22%)	14(0.21%)	9.24873e-05	0.00245092	Solyc07g056160.2,Solyc02g089160.2,Solyc05g011970.2,Solyc12g006860.1,Solyc03g121510.2,	K12639,K12640,K15639,K12638,	http://www.kegg.jp/kegg-bin/show_pathway?scale=1.0&query=&map=ko00905&use=reference&multi_query=K12639+red%0D%0AK12640+red%0D%0AK15639+red%0D%0AK12638+blue%0D%0A
ko00940	Phenylpropanoid biosynthesis	32(7.82%)	240(3.54%)	6.1126e-06	0.000259174	Solyc06g073750.2,Solyc12g040640.1,Solyc10g045240.1,Solyc09g007900.2,Solyc03g117870.2,Solyc03g117600.2,Solyc09g007920.2,Solyc06g073760.2,Solyc09g007910.2,Solyc01g096670.2,Solyc11g010120.1,Solyc10g086180.1,Solyc06g068440.2,Solyc02g083490.2,Solyc09g082660.2,Solyc05g046020.2,Solyc02g084570.2,Solyc03g080180.2,Solyc01g074030.2,Solyc01g107910.2,Solyc08g044510.2,Solyc02g093270.2,Solyc02g093250.2,Solyc07g…	K05349,K05350,K01188,K10775,K01904,K13065,K09754,K00430,K09753,K00588,K09755,K13066,K12356,K00083,	http://www.kegg.jp/kegg-bin/show_pathway?scale=1.0&query=&map=ko00940&use=reference&multi_query=K05349+red%0D%0AK05350+blue%0D%0AK01188+green%0D%0AK10775+red%0D%0AK01904+green%0D%0AK13065+red%0D%0AK09754+red%0D%0AK00430+green%0D%0AK09753+blue%0D%0AK00588+green%0D%0AK09755+blue%0D%0AK13066+blue%0D%0AK12356+red%0D%0AK00083+red%0D%0A
ko00904	Diterpenoid biosynthesis	13(3.18%)	43(0.63%)	1.06885e-07	1.13298e-05	Solyc10g007860.2,Solyc03g119910.2,Solyc01g080900.2,Solyc02g080120.1,Solyc01g058030.1,Solyc06g066820.2,Solyc10g005360.2,Solyc06g084240.1,Solyc07g056670.2,Solyc07g061730.2,Solyc10g007570.2,Solyc01g058040.1,Solyc07g061720.2,	K04123,K04124,K04125,K04120,	http://www.kegg.jp/kegg-bin/show_pathway?scale=1.0&query=&map=ko00904&use=reference&multi_query=K04123+green%0D%0AK04124+blue%0D%0AK04125+green%0D%0AK04120+blue%0D%0A
ko00906	Carotenoid biosynthesis	7(1.71%)	39(0.58%)	0.00193199	0.0292559	Solyc11g071620.1,Solyc12g056600.2,Solyc04g078900.2,Solyc06g036260.2,Solyc08g016720.1,Solyc04g071960.2,Solyc08g005610.2,	K09842,K09841,K09843,K15746,K09840,	http://www.kegg.jp/kegg-bin/show_pathway?scale=1.0&query=&map=ko00906&use=reference&multi_query=K09842+blue%0D%0AK09841+green%0D%0AK09843+green%0D%0AK15746+red%0D%0AK09840+red%0D%0A
ko00361	Chlorocyclohexane and chlorobenzene degradation	1(0.24%)	2(0.03%)	0.00363604	0.0428245	Solyc11g027840.1,	K01061,	http://www.kegg.jp/kegg-bin/show_pathway?scale=1.0&query=&map=ko00361&use=reference&multi_query=K01061+blue%0D%0A
ko00500	Starch and sucrose metabolism	31(7.58%)	278(4.10%)	0.000283836	0.0054703	Solyc06g073750.2,Solyc12g040640.1,Solyc10g045240.1,Solyc12g009300.1,Solyc10g047030.1,Solyc06g073760.2,Solyc01g079180.2,Solyc12g008530.1,Solyc06g009190.2,Solyc06g069550.1,Solyc09g092330.1,Solyc05g054590.2,Solyc07g055930.2,Solyc01g074030.2,Solyc08g044510.2,Solyc07g042520.2,Solyc04g054930.2,Solyc02g080220.2,Solyc02g081300.2,Solyc08g079080.2,Solyc09g010080.2,Solyc11g066150.1,Solyc12g009420.1,Solyc02g…	K05349,K05350,K01188,K00695,K15920,K01051,K00012,K08679,K08678,K13648,K01087,K01193,K01213,K00844,K00975,K01177,	http://www.kegg.jp/kegg-bin/show_pathway?scale=1.0&query=&map=ko00500&use=reference&multi_query=K05349+red%0D%0AK05350+blue%0D%0AK01188+green%0D%0AK00695+green%0D%0AK15920+red%0D%0AK01051+green%0D%0AK00012+red%0D%0AK08679+blue%0D%0AK08678+blue%0D%0AK13648+blue%0D%0AK01087+blue%0D%0AK01193+green%0D%0AK01213+red%0D%0AK00844+red%0D%0AK00975+red%0D%0AK01177+blue%0D%0A
ko00623	Toluene degradation	1(0.24%)	2(0.03%)	0.00363604	0.0428245	Solyc11g027840.1,	K01061,	http://www.kegg.jp/kegg-bin/show_pathway?scale=1.0&query=&map=ko00623&use=reference&multi_query=K01061+blue%0D%0A
