# Supplementary material for: Low Overnight Temperature-Induced Gibberellin Accumulation Increases Locule Number in Tomato
Source: Int J Mol Sci. 2019 Jun 21;20(12):3042. doi: 10.3390/ijms20123042 (PMC6627202; doi:10.3390/ijms20123042)
Supplement: Supplementary file 1 [file ijms-20-03042-s001.zip › Supplemental Table S5.xlsx]

## Sheet: GA-related genes
Supplemental Table S5. Expression level and fold change of genes in RNA-seq.
gene_id	CK-1_RPKM	CK-2_RPKM	T10-d10-1_RPKM	T10-d10-2_RPKM	log2FoldChange	T15-d10-1_RPKM	T15-d10-2_RPKM	log2FoldChange	T20-d10-1_RPKM	T20-d10-2_RPKM	log2FoldChange	T10-d20-1_RPKM	T10-d20-2_RPKM	log2FoldChange	T15-d20-1_RPKM	T15-d20-2_RPKM	log2FoldChange	T20-d20-1_RPKM	T20-d20-2_RPKM	log2FoldChange	GeneSymbol	KO	GO
Solyc08g005710.2	0.49	0.52	0.45	0.32	-0.205893	0.39	0.39	-0.187781	1.43	1.07	1.10332	1.02	2.06	1.36807	1.34	0.82	0.931954	1.17	0.98	0.906576	CPS	K04120	molecular_function:lyase activity(GO:0016829);molecular_function:terpene synthase activity(GO:0010333);molecular_function:magnesium ion binding(GO:0000287);biological_process:metabolic process(GO:0008152)
Solyc06g084240.1	3.02	2.28	1.3	1.07	-0.841968	1.07	0.86	-1.00266	0.91	1.27	-1.07936	0.71	0.51	-1.97346	1.03	0.65	-1.47036	1.06	1.28	-1.13811	CPS	K04120	molecular_function:lyase activity(GO:0016829);molecular_function:terpene synthase activity(GO:0010333);molecular_function:magnesium ion binding(GO:0000287);biological_process:metabolic process(GO:0008152)
Solyc08g005640.2	8.61	7.06	8.36	7.87	0.0333894	8.57	7.17	0.0262235	5.32	4.74	-0.607697	3.23	3.4	-1.25922	2.87	3.96	-1.12826	4.87	5.32	-0.667403	KS	K04121	molecular_function:lyase activity(GO:0016829);molecular_function:terpene synthase activity(GO:0010333);biological_process:metabolic process(GO:0008152);molecular_function:magnesium ion binding(GO:0000287)
Solyc07g066670.2	2.87	2.65	2.66	2.91	-0.00188725	2.89	2.49	-0.0127231	3.77	2.9	0.274778	3.27	3.35	0.216928	3.46	2.48	0.0983216	3.53	3.29	0.244196	KS	K04121	molecular_function:lyase activity(GO:0016829);molecular_function:terpene synthase activity(GO:0010333);biological_process:metabolic process(GO:0008152);molecular_function:magnesium ion binding(GO:0000287)
Solyc04g083160.1	2.77	1.63	1.59	1.43	-0.405876	2.18	1.75	-0.0982159	3.22	2.32	0.313123	2.33	2.38	0.0590996	3.22	4.02	0.671426	3.08	3.84	0.558222	KO	K04122	biological_process:oxidation-reduction process(GO:0055114);molecular_function:heme binding(GO:0020037);molecular_function:oxidoreductase activity, acting on paired donors, with incorporation or reduction of molecular oxygen(GO:0016705);molecular_function:iron ion binding(GO:0005506)
Solyc12g006460.1	173.11	132.6	132.58	125.56	-0.239178	135.56	130.45	-0.168107	147.62	142.3	-0.0573489	249.23	225.39	0.585913	195.2	164.81	0.227726	175.98	197.27	0.227135	KAO	K04123	biological_process:oxidation-reduction process(GO:0055114);molecular_function:heme binding(GO:0020037);molecular_function:oxidoreductase activity, acting on paired donors, with incorporation or reduction of molecular oxygen(GO:0016705);molecular_function:iron ion binding(GO:0005506)
Solyc10g007860.2	0	0	0	0.07	0.0278485	0.03	0	0.0196184	0	0.03	0.0588984	59.4	49.95	8.38186	38.99	24.15	7.53142	27.95	19.29	6.01813	KAO	K04123	biological_process:oxidation-reduction process(GO:0055114);molecular_function:heme binding(GO:0020037);molecular_function:oxidoreductase activity, acting on paired donors, with incorporation or reduction of molecular oxygen(GO:0016705);molecular_function:iron ion binding(GO:0005506)
Solyc03g006880.2	4.51	3.9	2.67	2.55	-0.537636	1.45	1.4	-1.09615	1.07	0.56	-1.94472	4.41	4.99	0.116172	4.46	3.66	-0.0492379	3.1	4.55	-0.193374	GA20ox1	K05282	biological_process:oxidation-reduction process(GO:0055114);molecular_function:oxidoreductase activity(GO:0016491)
Solyc06g035530.2	4.06	3.27	1.95	2.09	-0.740564	1.94	1.17	-0.925405	2.42	1.86	-0.714898	1.32	1.18	-1.53104	1.94	1.83	-0.910467	2.33	2.37	-0.670244	GA20ox2	K05282	biological_process:oxidation-reduction process(GO:0055114);molecular_function:oxidoreductase activity(GO:0016491)
Solyc11g072310.1	3.31	1.68	1.83	2.18	-0.143628	1.19	1.11	-0.748569	1.02	0.41	-0.917433	0.94	0.79	-1.42467	1.1	0.87	-1.17929	1.12	1.28	-0.994163	GA20ox3	K05282	biological_process:oxidation-reduction process(GO:0055114);molecular_function:oxidoreductase activity(GO:0016491)
Solyc01g093980.2	0.39	0.24	0.47	0.43	0.134641	0.56	0.59	0.276261	0.91	0.82	0.902067	0.59	0.52	0.533765	0.56	0.64	0.63137	0.5	0.79	0.61096	GA20ox4	K05282	biological_process:oxidation-reduction process(GO:0055114);molecular_function:oxidoreductase activity(GO:0016491)
Solyc06g066820.2	5.54	3.57	3.01	4.03	-0.254827	4.26	3.46	-0.146215	3.88	3.41	-0.263623	0.49	0.63	-2.59939	0.17	0.47	-2.9244	0.98	1.3	-1.76903	GA3ox1	K04124	biological_process:oxidation-reduction process(GO:0055114);molecular_function:oxidoreductase activity(GO:0016491)
Solyc03g119910.2	7.16	5.51	3.82	2.85	-0.703436	5.16	3.2	-0.412082	9.68	3.37	0.0221112	0.16	0.29	-4.00919	0.3	0.43	-3.4512	0.61	0.87	-2.78642	GA3ox2	K04124	biological_process:oxidation-reduction process(GO:0055114);molecular_function:oxidoreductase activity(GO:0016491)
Solyc05g053340.2	0	0	0.04	0	0.0175047	0.14	0	0.044286	0.27	0.04	0.37169	0	0.13	0.2029	0.08	0.09	0.400093	0.11	0.13	0.431283	GA2ox1	K04125	biological_process:oxidation-reduction process(GO:0055114);molecular_function:oxidoreductase activity(GO:0016491)
Solyc07g056670.2	0.29	0.2	0.91	0.36	0.298936	0.32	1.35	0.384795	2.52	1.78	2.07482	0.42	0.42	0.42507	1.06	1.49	1.67307	1.84	1.1	1.70556	GA2ox2	K04125	biological_process:oxidation-reduction process(GO:0055114);molecular_function:oxidoreductase activity(GO:0016491)
Solyc01g079200.2	1.73	0.75	1.21	1.49	0.0507851	1.14	1.05	-0.0620491	1.01	2.02	0.213492	0.52	1.31	-0.324333	0.33	0.51	-1.0434	0.58	0.9	-0.566081	GA2ox3	K04125	biological_process:oxidation-reduction process(GO:0055114);molecular_function:oxidoreductase activity(GO:0016491)
Solyc07g061720.2	0.55	0.79	0.48	0.54	-0.137649	1.42	1.23	0.455325	13.56	8.93	3.4392	0.29	0.35	-0.751726	0.97	2.11	0.87391	1.3	2.66	1.09684	GA2ox4	K04125	biological_process:oxidation-reduction process(GO:0055114);molecular_function:oxidoreductase activity(GO:0016491)
Solyc07g061730.2	0.71	0.99	1.11	0.85	0.0742689	4.54	2.38	1.09524	39.49	23.34	3.76341	0.54	0.69	-0.384293	0.95	1.62	0.456202	2.2	2.55	1.17899	GA2ox5	K04125	biological_process:oxidation-reduction process(GO:0055114);molecular_function:oxidoreductase activity(GO:0016491)
Solyc02g070430.2	4.34	3.34	4.02	4.84	0.147072	6.09	5.39	0.47372	4.67	8.27	0.667867	1.06	0.82	-1.8618	1.48	1.68	-1.13418	2.41	2.47	-0.645473	GA2ox6	K04125	biological_process:oxidation-reduction process(GO:0055114);molecular_function:oxidoreductase activity(GO:0016491)
Solyc02g080120.1	3.94	3.47	0.61	0.62	-1.97137	0.85	0.68	-1.71397	4.14	2.21	-0.195531	0.58	0.37	-2.82185	0.72	1.06	-1.87521	1.21	1.52	-1.41945	GA2ox7	K04125	biological_process:oxidation-reduction process(GO:0055114);molecular_function:oxidoreductase activity(GO:0016491)
Solyc10g005360.2	0.02	0.02	0.04	0.05	0.0569445	0.27	0.28	0.520836	1.1	0.71	2.51728	0.16	0.17	1.10996	0.28	0.27	1.68923	0.44	0.48	2.00171	GA2ox8	K04125	biological_process:oxidation-reduction process(GO:0055114);molecular_function:oxidoreductase activity(GO:0016491)
Solyc04g008670.1	0.3	0.13	0.31	0.2	0.037889	0.22	0.23	0.0102815	0.33	0.51	0.391311	0	0	-0.863441	0	0	-0.822239	0.06	0	-0.553332	GA2ox9	K04125	biological_process:oxidation-reduction process(GO:0055114);molecular_function:oxidoreductase activity(GO:0016491)
Solyc06g082030.2	2.19	1.75	0.6	0.72	-0.821764	0.26	0.55	-1.03021	0.15	0.52	-1.61924	1.59	1.06	-0.552855	0.96	1.29	-0.679381	0.36	0.89	-1.3425	GA2ox10	K04125	biological_process:oxidation-reduction process(GO:0055114);molecular_function:oxidoreductase activity(GO:0016491)
Solyc08g016660.1	0.03	0	0.2	0.14	0.135138	0.22	0.11	0.141764	0.14	0.09	0.253602	0.24	0.37	1.08366	0.31	0.14	0.808805	0.18	0.14	0.465891	GA2ox11	K04125	biological_process:oxidation-reduction process(GO:0055114);molecular_function:oxidoreductase activity(GO:0016491)
Solyc02g083880.2	7.93	12.23	18.4	23.19	0.560287	11.71	14.47	0.299614	2.68	6.91	-0.527852	46.52	36.3	1.73764	18.7	22.28	0.943251	16.54	16.69	0.617885	Gibberellin-regulated family protein
Solyc01g107370.2	31.15	43.42	31.82	33.75	-0.174045	31.64	27.2	-0.273744	9.19	13.4	-1.53053	91.75	89.9	1.20376	46.83	54.42	0.411814	32.01	26.71	-0.384418	Gibberellin-regulated family protein
Solyc03g113910.2	142.95	171.7	187.57	200.06	0.260197	149.58	148.93	-0.0580851	97.15	122.91	-0.476888	63.38	67.28	-1.29584	42.63	46.6	-1.74534	58.22	57	-1.48295	Gibberellin-regulated family protein

## Sheet: WUS,CLV3,TAG1
Supplemental Table S5. Expression level and fold change of genes in RNA-seq.
							10 days									20 days
gene_id	T0-1_RPKM	T0-2_RPKM	T10-1_RPKM	T10-2_RPKM	log2FoldChange	T15-1_RPKM	T15-2_RPKM	log2FoldChange	T20-1_RPKM	T20-2_RPKM	log2FoldChange	T10-1_RPKM	T10-2_RPKM	log2FoldChange	T15-1_RPKM	T15-2_RPKM	log2FoldChange	T20-1_RPKM	T20-2_RPKM	log2FoldChange	GeneSymbol	KO	GO
Solyc02g083950.2	1.8	1.76	2.39	2.7	0.298873	2.66	2.65	0.365071	2.17	2.45	0.313278	5.94	4.84	1.41847	5.14	6.99	1.5725	4.04	6.3	1.27514	WUS		molecular_function:DNA binding(GO:0003677)
Solyc11g071380.1	2.4	1.97	0.75	0.91	-0.307259	1.51	1.29	-0.165615	1.26	2.11	-0.179235	1.96	2.17	-0.0816281	1.18	1.04	-0.601034	1.69	2.46	-0.0961732	CLV3
Solyc02g071730.2	0.21	0.29	2.7	5.63	1.89019	3.66	3.87	2.39251	8.83	6.56	4.12799	55.43	56.25	7.22249	60.36	60.93	7.27669	53.84	53.45	7.00119	TAG1	K09264	molecular_function:protein dimerization activity(GO:0046983);molecular_function:DNA binding(GO:0003677);biological_process:regulation of transcription, DNA-templated(GO:0006355);cellular_component:nucleus(GO:0005634);molecular_function:sequence-specific DNA binding transcription factor activity(GO:0003700)
Solyc02g081120.2	14.16	13.13	18.37	18.35	0.393832	20.51	18.93	0.525711	17.69	21.77	0.53264	32.43	33.37	1.21858	32.44	27.8	1.11269	33.26	31.92	1.18599	LeT6		molecular_function:DNA binding(GO:0003677);biological_process:regulation of transcription, DNA-templated(GO:0006355);cellular_component:nucleus(GO:0005634)
