# Supplementary material for: Low Overnight Temperature-Induced Gibberellin Accumulation Increases Locule Number in Tomato
Source: Int J Mol Sci. 2019 Jun 21;20(12):3042. doi: 10.3390/ijms20123042 (PMC6627202; doi:10.3390/ijms20123042)
Supplement: Supplementary file 1 [file ijms-20-03042-s001.zip › Supplemental Table S6.xlsx]

## Sheet: Sheet1
Supplemental Table S6 The raw data of qRT-PCR validation.
	Repeat 1	Repeat 2	Repeat 3
SlKAO:Solyc10g007860.2
CK	1.03	1.21	0.76
T10-d10	821	729.9	779.67
T15-d10	1042.95	1067.51	1197.14
T20-d10	540.95	545.52	500
T10-d20	1799.95	1616.63	1692.78
T15-d20	821.86	798.99	755.05
T20-d20	594.58	579.01	600.26
SlGA3ox1:Solyc06g066820.2
CK	1.1	0.99	0.91
T10-d10	0.651	0.699	0.688
T15-d10	1.576	1.94	1.937
T20-d10	1.324	1.284	1.633
T10-d20	0.098	0.101	0.105
T15-d20	0.339	0.259	0.322
T20-d20	0.23335	0.422	0.574
SlGA3ox2:Solyc03g119910.2
CK	1.02	1.07	0.91
T10-d10	0.279	0.31	0.284
T15-d10	0.408	0.447	0.476
T20-d10	0.553	0.65	0.633
T10-d20	0.58	0.69	0.83
T15-d20	0.659	0.666	0.754
T20-d20	0.522	0.698	0.636
SlGA2ox2:Solyc07g056670.2
CK	0.89	1	1.11
T10-d10	2.732	2.633	2.87
T15-d10	2.884	3.259	2.953
T20-d10	4.611	4.771	4.62
T10-d20	2.01	2.482	2.964
T15-d20	6.077	6.271	6.637
T20-d20	6.092	5.55	6.23
SlGA2ox4:Solyc07g061720.2
CK	0.83	1.01	1.16
T10-d10	2.05	2.225	2.218
T15-d10	3.383	3.537	3.984
T20-d10	4.816	4.992	5.179
T10-d20	0.961	0.836	0.969
T15-d20	3.848	3.8	3.57
T20-d20	4.255	4.406	4.178
SlGA2ox5:Solyc07g061730.2
CK	1.21	0.88	0.91
T10-d10	2.836	2.655	2.77
T15-d10	4.757	4.299	4.444
T20-d10	6.065	5.83	5.391
T10-d20	0.679	0.681	0.745
T15-d20	3.639	3.576	3.856
T20-d20	5.512	5.259	4.99
SlWUS:Solyc02g083950.2
CK	1.31	1.12	0.57
T10-d10	2.321	2.471	2.434
T15-d10	1.6	2.128	2.046
T20-d10	1.38	1.586	2.685
T10-d20	7.106	8.334	8.948
T15-d20	8.507	8.942	8.487
T20-d20	7.728	8.253	9.34
SlCLV3:Solyc11g071380.1
CK	0.97	0.94	1.09
T10-d10	0.441	0.401	0.44
T15-d10	0.613	0.51	0.502
T20-d10	0.457	0.403	0.416
T10-d20	1.334	1.179	1.131
T15-d20	1.301	1.167	0.924
T20-d20	0.663	0.624	0.692
SlTAG1:Solyc02g071730.2
CK	1.3	1.02	0.68
T10-d10	15.873	17.119	18.031
T15-d10	33.743	33.55	35.403
T20-d10	40.387	38.107	43.159
T10-d20	88.755	86.062	99.176
T15-d20	91.347	86.251	91.572
T20-d20	89.983	86.695	98.867
